# Supplementary material for: Single-crystal 2D covalent organic frameworks for high-capacity methane storage
Source: Nat Commun. 2026 Feb 14;17:2740. doi: 10.1038/s41467-026-69614-7 (PMC13013593; doi:10.1038/s41467-026-69614-7)
Supplement: Supplementary file 3 — Source Data Fig. 2 [file 41467_2026_69614_MOESM3_ESM.xlsx]

## Sheet: Sheet1
Fig.2d							Fig.2e							Fig.2f
2θ (°)	Experimant	fit	Difference	2θ (°)	Bragg position		2θ (°)	Experimant	fit	Difference	2θ (°)	Bragg position		2θ (°)	Experimant	fit	Difference	2θ (°)	Bragg position
2	107000	107720	-720	3.9236	-130000		3	35300	55600	-20300	3.94	-85000		2	32100	33100	-1000	3.9244	-59000
2.01	106000	106360	-360	4.9949	-130000		3.01	34900	52200	-17300	4.4553	-85000		2.01	32000	32900	-900	5.0937	-59000
2.02	104000	104720	-720	4.9949	-130000		3.02	34600	48900	-14300	4.6129	-85000		2.02	31900	32700	-800	6.7999	-59000
2.03	103000	103360	-360	6.7986	-130000		3.03	34300	45900	-11600	7.0363	-85000		2.03	31800	32500	-700	7.5366	-59000
2.04	102000	102360	-360	7.324	-130000		3.04	34000	43100	-9100	7.3351	-85000		2.04	31700	32300	-600	7.5905	-59000
2.05	100000	100360	-360	7.324	-130000		3.05	33700	40500	-6800	7.8847	-85000		2.05	31500	32100	-600	7.8534	-59000
2.06	98700	99096	-396	7.4693	-130000		3.06	33300	38000	-4700	8.1737	-85000		2.06	31400	31900	-500	8.4998	-59000
2.07	97900	98044	-144	7.4693	-130000		3.07	33100	35800	-2700	8.449	-85000		2.07	31300	31700	-400	9.4085	-59000
2.08	96700	96772	-72	7.8519	-130000		3.08	32800	33700	-900	8.5138	-85000		2.08	31100	31500	-400	10.1976	-59000
2.09	94800	95016	-216	8.4397	-130000		3.09	32500	31700	800	8.6447	-85000		2.09	31000	31300	-300	10.3952	-59000
2.1	93700	93808	-108	8.4397	-130000		3.1	32200	30000	2200	8.9173	-85000		2.1	30900	31100	-200	10.3952	-59000
2.11	92100	92280	-180	9.1939	-130000		3.11	31900	28400	3500	9.2333	-85000		2.11	30700	31000	-300	10.5125	-59000
2.12	90700	90880	-180	9.1939	-130000		3.12	31600	26900	4700	9.2818	-85000		2.12	30600	30800	-200	10.8929	-59000
2.13	89600	89672	-72	9.2785	-130000		3.13	31400	25600	5800	9.4858	-85000		2.13	30500	30600	-100	10.8929	-59000
2.14	88000	88180	-180	9.9994	-130000		3.14	31200	24400	6800	9.9603	-85000		2.14	30300	30400	-100	11.7917	-59000
2.15	87700	87484	216	9.9994	-130000		3.15	30900	23400	7500	9.9666	-85000		2.15	30200	30300	-100	11.8953	-59000
2.16	85400	85544	-144	10.0774	-130000		3.16	30700	22500	8200	10.4528	-85000		2.16	30100	30100	0	12.2334	-59000
2.17	84400	84436	-36	10.0774	-130000		3.17	30500	21700	8800	10.4951	-85000		2.17	30000	29900	100	12.2668	-59000
2.18	82600	82816	-216	10.3932	-130000		3.18	30300	21100	9200	10.5071	-85000		2.18	29900	29800	100	12.2668	-59000
2.19	81700	81772	-72	10.3932	-130000		3.19	30100	20500	9600	10.6288	-85000		2.19	29800	29600	200	12.5304	-59000
2.2	80900	80828	72	10.8452	-130000		3.2	30000	20100	9900	10.6514	-85000		2.2	29700	29400	300	13.4731	-59000
2.21	79300	79336	-36	10.8452	-130000		3.21	29800	19700	10100	10.8434	-85000		2.21	29600	29300	300	13.6239	-59000
2.22	77900	78008	-108	10.8452	-130000		3.22	29600	19500	10100	10.9419	-85000		2.22	29400	29100	300	13.5943	-59000
2.23	77000	77000	0	10.8452	-130000		3.23	29500	19300	10200	11.1104	-85000		2.23	29300	29000	300	14.0089	-59000
2.24	76200	76056	144	11.5115	-130000		3.24	29300	19300	10000	11.4475	-85000		2.24	29100	28800	300	14.183	-59000
2.25	74800	74728	72	11.5115	-130000		3.25	29200	19300	9900	11.6164	-85000		2.25	28900	28700	200	14.183	-59000
2.26	74200	73912	288	11.7894	-130000		3.26	29100	19500	9600	11.778	-85000		2.26	28800	28500	300	14.2696	-59000
2.27	72800	72620	180	12.1015	-130000		3.27	28900	19700	9200	11.8387	-85000		2.27	28600	28400	200	14.2696	-59000
2.28	71800	71584	216	12.1015	-130000		3.28	28800	19900	8900	11.9887	-85000		2.28	28500	28200	300	14.5535	-59000
2.29	70300	70228	72	12.1015	-130000		3.29	28800	20300	8500	12.0488	-85000		2.29	28400	28100	300	14.5535	-59000
2.3	69600	69384	216	12.1015	-130000		3.3	28700	20700	8000	12.3377	-85000		2.3	28300	27960	340	14.6939	-59000
2.31	68200	68092	108	12.1661	-130000		3.31	28600	21200	7400	12.3448	-85000		2.31	28200	27830	370	15.1061	-59000
2.32	67700	67376	324	12.1661	-130000		3.32	28500	21700	6800	12.5184	-85000		2.32	28100	27700	400	15.2146	-59000
2.33	67200	66696	504	12.1904	-130000		3.33	28300	22300	6000	12.5829	-85000		2.33	27980	27560	420	15.3218	-59000
2.34	65600	65312	288	12.1904	-130000		3.34	28300	23000	5300	12.8038	-85000		2.34	27880	27440	440	15.6133	-59000
2.35	64600	64312	288	12.9933	-130000		3.35	28200	23700	4500	13.0453	-85000		2.35	27770	27310	460	15.6133	-59000
2.36	63500	63248	252	12.9933	-130000		3.36	28100	24400	3700	13.0928	-85000		2.36	27660	27180	480	15.744	-59000
2.37	62700	62376	324	13.3221	-130000		3.37	28000	25200	2800	13.234	-85000		2.37	27560	27060	500	16.0793	-59000
2.38	61700	61412	288	13.3221	-130000		3.38	28000	26100	1900	13.4101	-85000		2.38	27460	26940	520	16.6814	-59000
2.39	60800	60476	324	13.6213	-130000		3.39	27900	27000	900	13.393	-85000		2.39	27350	26820	530	16.6814	-59000
2.4	60200	59768	432	13.9494	-130000		3.4	27900	27900	0	13.748	-85000		2.4	27230	26710	520	16.7795	-59000
2.41	59300	58868	432	13.9494	-130000		3.41	28000	28800	-800	13.8688	-85000		2.41	27100	26590	510	16.7554	-59000
2.42	58400	57968	432	13.9494	-130000		3.42	28000	29800	-1800	13.9477	-85000		2.42	26980	26480	500	17.0468	-59000
2.43	57400	57040	360	13.9494	-130000		3.43	28100	30900	-2800	14.0163	-85000		2.43	26850	26370	480	17.1668	-59000
2.44	56700	56268	432	13.9706	-130000		3.44	28300	31900	-3600	14.0992	-85000		2.44	26730	26260	470	17.1668	-59000
2.45	55700	55340	360	13.9706	-130000		3.45	28400	33000	-4600	14.2411	-85000		2.45	26620	26150	470	17.2388	-59000
2.46	54900	54504	396	14.1384	-130000		3.46	28700	34100	-5400	14.3482	-85000		2.46	26520	26050	470	17.2388	-59000
2.47	54100	53704	396	14.1384	-130000		3.47	28900	35200	-6300	14.4007	-85000		2.47	26420	25940	480	17.4756	-59000
2.48	53300	52940	360	14.1803	-130000		3.48	29300	36300	-7000	14.414	-85000		2.48	26320	25840	480	17.4756	-59000
2.49	52600	52204	396	14.1803	-130000		3.49	29600	37500	-7900	14.4321	-85000		2.49	26230	25740	490	17.5933	-59000
2.5	52000	51568	432	14.5164	-130000		3.5	30000	38600	-8600	14.5914	-85000		2.5	26130	25640	490	17.6636	-59000
2.51	50600	50420	180	14.5164	-130000		3.51	30400	39800	-9400	14.7005	-85000		2.51	26020	25540	480	18.0549	-59000
2.52	50300	49976	324	14.5164	-130000		3.52	31000	41000	-10000	14.7966	-85000		2.52	25910	25450	460	18.0549	-59000
2.53	49400	49148	252	14.5164	-130000		3.53	31500	42200	-10700	15.0249	-85000		2.53	25800	25360	440	18.1011	-59000
2.54	48300	48192	108	14.6781	-130000		3.54	32200	43400	-11200	15.42	-85000		2.54	25700	25260	440	18.3492	-59000
2.55	47600	47492	108	14.6781	-130000		3.55	32900	44700	-11800	15.5129	-85000		2.55	25590	25220	370	18.3492	-59000
2.56	46900	46792	108	14.9706	-130000		3.56	33700	45900	-12200	15.6364	-85000		2.56	25490	25140	350	18.3717	-59000
2.57	46400	46256	144	14.9706	-130000		3.57	34500	47100	-12600	15.6687	-85000		2.57	25390	25050	340	18.3717	-59000
2.58	45400	45364	36	15.0231	-130000		3.58	35500	48300	-12800	15.7809	-85000		2.58	25290	24970	320	18.5505	-59000
2.59	44800	44764	36	15.0231	-130000		3.59	36600	49600	-13000	15.807	-85000		2.59	25200	24880	320	18.8812	-59000
2.6	44200	44164	36	15.4819	-130000		3.6	37900	50800	-12900	15.9583	-85000		2.6	25110	24800	310	19.206	-59000
2.61	43300	43372	-72	15.4819	-130000		3.61	39200	52100	-12900	16.1079	-85000		2.61	25020	24720	300	19.206	-59000
2.62	42800	42872	-72	15.4819	-130000		3.62	40800	53400	-12600	16.1534	-85000		2.62	24930	24640	290	19.292	-59000
2.63	42300	42336	-36	15.4819	-130000		3.63	42600	54700	-12100	16.3894	-85000		2.63	24840	24570	270	19.292	-59000
2.64	41900	41864	36	15.741	-130000		3.64	44800	56100	-11300	16.4076	-85000		2.64	24760	24490	270	19.3563	-59000
2.65	40800	40980	-180	15.9894	-130000		3.65	47200	57600	-10400	16.3994	-85000		2.65	24690	24420	270	19.3563	-59000
2.66	40400	40544	-144	15.9894	-130000		3.66	49800	59200	-9400	16.5131	-85000		2.66	24610	24340	270	19.5688	-59000
2.67	40200	40236	-36	16.0451	-130000		3.67	52900	61100	-8200	16.5687	-85000		2.67	24540	24270	270	19.7153	-59000
2.68	39600	39672	-72	16.0451	-130000		3.68	56300	63100	-6800	16.6394	-85000		2.68	24470	24200	270	19.7782	-59000
2.69	39200	39236	-36	16.1919	-130000		3.69	60300	65600	-5300	16.6772	-85000		2.69	24400	24140	260	19.7782	-59000
2.7	38900	38864	36	16.1919	-130000		3.7	64500	68500	-4000	16.69	-85000		2.7	24320	24070	250	19.986	-59000
2.71	38300	38336	-36	16.1919	-130000		3.71	69400	72000	-2600	16.8639	-85000		2.71	24240	24000	240	19.966	-59000
2.72	38000	37964	36	16.1919	-130000		3.72	75000	76400	-1400	16.9453	-85000		2.72	24170	23940	230	20.1513	-59000
2.73	37800	37692	108	16.506	-130000		3.73	81200	81700	-500	16.9443	-85000		2.73	24110	23880	230	20.4969	-59000
2.74	37100	37100	0	16.506	-130000		3.74	88300	88400	-100	17.0163	-85000		2.74	24050	23820	230	20.477	-59000
2.75	37300	37084	216	16.9257	-130000		3.75	96200	96500	-300	17.0337	-85000		2.75	23990	23760	230	20.5576	-59000
2.76	36600	36492	108	16.9257	-130000		3.76	105000	106000	-1000	17.075	-85000		2.76	23930	23700	230	20.5576	-59000
2.77	36300	36156	144	16.9372	-130000		3.77	116000	118000	-2000	17.1865	-85000		2.77	23880	23640	240	20.7578	-59000
2.78	35600	35564	36	16.9372	-130000		3.78	127000	132000	-5000	17.3118	-85000		2.78	23820	23590	230	20.7778	-59000
2.79	35600	35456	144	16.9723	-130000		3.79	141000	149000	-8000	17.3391	-85000		2.79	23760	23530	230	20.7386	-59000
2.8	35400	35184	216	16.9723	-130000		3.8	156000	168000	-12000	17.4195	-85000		2.8	23700	23480	220	20.8772	-59000
2.81	34800	34692	108	16.9723	-130000		3.81	176000	189000	-13000	17.4096	-85000		2.81	23640	23430	210	20.8772	-59000
2.82	34600	34456	144	16.9723	-130000		3.82	199000	213000	-14000	17.4907	-85000		2.82	23580	23380	200	21.1337	-59000
2.83	34100	33992	108	17.1288	-130000		3.83	226000	238000	-12000	17.5628	-85000		2.83	23520	23330	190	21.1337	-59000
2.84	33800	33692	108	17.1288	-130000		3.84	256000	265000	-9000	17.6404	-85000		2.84	23470	23280	190	21.1147	-59000
2.85	33400	33328	72	17.1635	-130000		3.85	288000	294000	-6000	17.6449	-85000		2.85	23410	23240	170	21.2905	-59000
2.86	33300	33192	108	17.1635	-130000		3.86	322000	322000	0	17.7631	-85000		2.86	23350	23190	160	21.5225	-59000
2.87	33100	32956	144	17.3922	-130000		3.87	355000	350000	5000	17.7832	-85000		2.87	23290	23150	140	21.5997	-59000
2.88	32600	32528	72	17.3922	-130000		3.88	387000	376000	11000	17.8434	-85000		2.88	23230	23110	120	21.5997	-59000
2.89	32500	32392	108	17.4436	-130000		3.89	415000	400000	15000	17.8893	-85000		2.89	23180	23070	110	21.6574	-59000
2.9	32000	31964	36	17.4436	-130000		3.9	439000	420000	19000	17.9859	-85000		2.9	23140	23030	110	21.6574	-59000
2.91	31900	31828	72	17.4436	-130000		3.91	455000	437000	18000	17.9453	-85000		2.91	23090	22990	100	21.8858	-59000
2.92	31300	31372	-72	17.4436	-130000		3.92	465000	448000	17000	18.005	-85000		2.92	23050	22950	100	21.8858	-59000
2.93	31200	31236	-36	18.0515	-130000		3.93	468000	454000	14000	18.0883	-85000		2.93	23010	22920	90	21.9804	-59000
2.94	31000	31036	-36	18.0515	-130000		3.94	464000	455000	9000	18.1004	-85000		2.94	22960	22880	80	21.9804	-59000
2.95	31100	31028	72	18.2587	-130000		3.95	454000	450000	4000	18.1076	-85000		2.95	22910	22850	60	22.0372	-59000
2.96	30800	30764	36	18.2587	-130000		3.96	439000	439000	0	18.1422	-85000		2.96	22850	22820	30	22.2247	-59000
2.97	30400	30436	-36	18.2587	-130000		3.97	418000	424000	-6000	18.1959	-85000		2.97	22790	22790	0	22.2247	-59000
2.98	30000	30108	-108	18.2587	-130000		3.98	395000	405000	-10000	18.1732	-85000		2.98	22740	22760	-20	22.2066	-59000
2.99	30200	30200	0	18.302	-130000		3.99	370000	382000	-12000	18.1942	-85000		2.99	22690	22730	-40	22.2066	-59000
3	29400	29616	-216	18.302	-130000		4	344000	357000	-13000	18.2679	-85000		3	22650	22700	-50	22.3183	-59000
3.01	29600	29708	-108	18.3183	-130000		4.01	318000	331000	-13000	18.4461	-85000		3.01	22600	22680	-80	22.3183	-59000
3.02	29400	29508	-108	18.3183	-130000		4.02	292000	304000	-12000	18.4236	-85000		3.02	22560	22650	-90	22.7426	-59000
3.03	29000	29216	-216	18.3183	-130000		4.03	267000	277000	-10000	18.5273	-85000		3.03	22530	22630	-100	22.7246	-59000
3.04	28800	29052	-252	18.3183	-130000		4.04	243000	251000	-8000	18.5841	-85000		3.04	22490	22610	-120	22.9428	-59000
3.05	28900	29080	-180	18.4476	-130000		4.05	222000	227000	-5000	18.6251	-85000		3.05	22470	22590	-120	22.9428	-59000
3.06	28700	28916	-216	18.4476	-130000		4.06	204000	205000	-1000	18.758	-85000		3.06	22440	22570	-130	22.9071	-59000
3.07	28300	28624	-324	18.6185	-130000		4.07	189000	185000	4000	18.7924	-85000		3.07	22410	22560	-150	23.0876	-59000
3.08	28400	28652	-252	18.693	-130000		4.08	176000	168000	8000	18.8226	-85000		3.08	22380	22540	-160	23.0876	-59000
3.09	28000	28360	-360	18.693	-130000		4.09	165000	153000	12000	18.8351	-85000		3.09	22360	22530	-170	23.2142	-59000
3.1	28100	28388	-288	18.693	-130000		4.1	156000	140000	16000	18.9314	-85000		3.1	22340	22510	-170	23.7106	-59000
3.11	28000	28324	-324	18.693	-130000		4.11	150000	130000	20000	19.0373	-85000		3.11	22320	22500	-180	23.6933	-59000
3.12	27800	28160	-360	18.8674	-130000		4.12	145000	121000	24000	19.232	-85000		3.12	22300	22490	-190	23.7462	-59000
3.13	27700	28096	-396	18.8674	-130000		4.13	142000	114000	28000	19.2813	-85000		3.13	22290	22480	-190	23.7462	-59000
3.14	27200	27740	-540	18.8674	-130000		4.14	140000	109000	31000	19.238	-85000		3.14	22270	22480	-210	23.9382	-59000
3.15	27400	27868	-468	18.8674	-130000		4.15	138000	105000	33000	19.4165	-85000		3.15	22260	22470	-210	23.8867	-59000
3.16	27300	27804	-504	19.0347	-130000		4.16	137000	102000	35000	19.438	-85000		3.16	22240	22470	-230	23.9214	-59000
3.17	27000	27576	-576	19.0347	-130000		4.17	135000	100000	35000	19.5206	-85000		3.17	22220	22470	-250	24.0425	-59000
3.18	27100	27640	-540	19.0974	-130000		4.18	134000	99000	35000	19.4849	-85000		3.18	22200	22470	-270	24.0425	-59000
3.19	27300	27768	-468	19.0974	-130000		4.19	132000	98300	33700	19.4896	-85000		3.19	22170	22470	-300	24.0947	-59000
3.2	27300	27768	-468	19.0974	-130000		4.2	132000	98100	33900	19.7262	-85000		3.2	22150	22470	-320	24.0947	-59000
3.21	26900	27548	-648	19.0974	-130000		4.21	131000	98300	32700	19.7065	-85000		3.21	22120	22480	-360	24.2672	-59000
3.22	26800	27484	-684	19.5137	-130000		4.22	131000	99000	32000	19.7945	-85000		3.22	22100	22490	-390	24.2672	-59000
3.23	26700	27420	-720	19.5137	-130000		4.23	132000	100000	32000	19.8298	-85000		3.23	22080	22500	-420	24.2163	-59000
3.24	26800	27484	-684	19.5444	-130000		4.24	133000	102000	31000	19.8128	-85000		3.24	22060	22510	-450	24.2506	-59000
3.25	26400	27264	-864	19.5444	-130000		4.25	134000	104000	30000	19.9968	-85000		3.25	22040	22520	-480	24.2506	-59000
3.26	26700	27456	-756	19.5444	-130000		4.26	135000	107000	28000	20.0095	-85000		3.26	22020	22540	-520	24.3533	-59000
3.27	26300	27236	-936	19.5444	-130000		4.27	137000	111000	26000	20.0097	-85000		3.27	22010	22560	-550	24.4048	-59000
3.28	26300	27272	-972	19.7115	-130000		4.28	139000	116000	23000	20.0444	-85000		3.28	22000	22580	-580	24.4048	-59000
3.29	26200	27208	-1008	19.8418	-130000		4.29	141000	121000	20000	20.0591	-85000		3.29	22000	22600	-600	24.609	-59000
3.3	26300	27308	-1008	19.8418	-130000		4.3	144000	128000	16000	20.162	-85000		3.3	22000	22630	-630	24.6937	-59000
3.31	26500	27472	-972	19.9569	-130000		4.31	148000	136000	12000	20.3714	-85000		3.31	22010	22660	-650	24.6937	-59000
3.32	26400	27444	-1044	19.9569	-130000		4.32	152000	144000	8000	20.5458	-85000		3.32	22030	22690	-660	24.6771	-59000
3.33	26500	27544	-1044	20.076	-130000		4.33	157000	154000	3000	20.5343	-85000		3.33	22040	22720	-680	24.6771	-59000
3.34	26400	27516	-1116	20.076	-130000		4.34	162000	165000	-3000	20.5816	-85000		3.34	22050	22760	-710	24.9129	-59000
3.35	26700	27780	-1080	20.2337	-130000		4.35	169000	177000	-8000	20.6317	-85000		3.35	22060	22800	-740	24.9129	-59000
3.36	26700	27816	-1116	20.2337	-130000		4.36	177000	190000	-13000	20.6473	-85000		3.36	22060	22850	-790	24.9297	-59000
3.37	26900	28016	-1116	20.332	-130000		4.37	187000	203000	-16000	20.6388	-85000		3.37	22060	22900	-840	24.9297	-59000
3.38	26800	27988	-1188	20.332	-130000		4.38	198000	216000	-18000	20.6933	-85000		3.38	22070	22950	-880	25.1809	-59000
3.39	27000	28188	-1188	20.332	-130000		4.39	211000	230000	-19000	20.6912	-85000		3.39	22100	23010	-910	25.1809	-59000
3.4	27600	28644	-1044	20.332	-130000		4.4	225000	243000	-18000	20.7112	-85000		3.4	22140	23070	-930	25.2139	-59000
3.41	27600	28716	-1116	20.4929	-130000		4.41	241000	255000	-14000	20.738	-85000		3.41	22180	23130	-950	25.5597	-59000
3.42	28100	29108	-1008	20.6766	-130000		4.42	258000	267000	-9000	20.8781	-85000		3.42	22240	23210	-970	25.5597	-59000
3.43	28500	29472	-972	20.6766	-130000		4.43	275000	277000	-2000	20.8704	-85000		3.43	22310	23280	-970	25.6254	-59000
3.44	28800	29736	-936	20.6861	-130000		4.44	292000	287000	5000	20.9987	-85000		3.44	22390	23370	-980	25.6254	-59000
3.45	28900	29908	-1008	20.6861	-130000		4.45	308000	295000	13000	21.0239	-85000		3.45	22480	23460	-980	25.6906	-59000
3.46	29600	30464	-864	20.7295	-130000		4.46	320000	302000	18000	21.0433	-85000		3.46	22570	23550	-980	25.6745	-59000
3.47	30100	30892	-792	20.7295	-130000		4.47	330000	307000	23000	20.9938	-85000		3.47	22680	23660	-980	25.8052	-59000
3.48	30800	31448	-648	20.8732	-130000		4.48	335000	312000	23000	21.056	-85000		3.48	22780	23770	-990	25.9502	-59000
3.49	31400	31976	-576	20.8732	-130000		4.49	336000	316000	20000	21.0174	-85000		3.49	22900	23890	-990	25.9502	-59000
3.5	32200	32632	-432	21.063	-130000		4.5	334000	320000	14000	21.0411	-85000		3.5	23040	24020	-980	25.9988	-59000
3.51	33100	33352	-252	21.063	-130000		4.51	330000	323000	7000	21.0795	-85000		3.51	23180	24160	-980	25.9988	-59000
3.52	34200	34200	0	21.063	-130000		4.52	324000	325000	-1000	21.1038	-85000		3.52	23340	24310	-970	26.1595	-59000
3.53	35000	34892	108	21.063	-130000		4.53	318000	327000	-9000	21.1208	-85000		3.53	23540	24480	-940	26.1595	-59000
3.54	36200	35840	360	21.1057	-130000		4.54	314000	329000	-15000	21.1072	-85000		3.54	23750	24660	-910	26.144	-59000
3.55	37100	36596	504	21.1057	-130000		4.55	311000	330000	-19000	21.2166	-85000		3.55	23980	24850	-870	26.144	-59000
3.56	38600	37772	828	21.1057	-130000		4.56	311000	330000	-19000	21.3087	-85000		3.56	24230	25060	-830	26.2879	-59000
3.57	40200	39012	1188	21.1057	-130000		4.57	314000	330000	-16000	21.3545	-85000		3.57	24500	25280	-780	26.4953	-59000
3.58	42000	40416	1584	21.2186	-130000		4.58	319000	328000	-9000	21.3504	-85000		3.58	24790	25530	-740	26.6052	-59000
3.59	43700	41756	1944	21.2186	-130000		4.59	324000	325000	-1000	21.312	-85000		3.59	25110	25810	-700	26.6052	-59000
3.6	46000	43516	2484	21.2186	-130000		4.6	328000	320000	8000	21.3962	-85000		3.6	25470	26100	-630	26.5896	-59000
3.61	47900	45056	2844	21.2186	-130000		4.61	331000	314000	17000	21.651	-85000		3.61	25880	26420	-540	26.5896	-59000
3.62	50200	46852	3348	21.3682	-130000		4.62	329000	306000	23000	21.6336	-85000		3.62	26340	26780	-440	26.7161	-59000
3.63	53300	49232	4068	21.3682	-130000		4.63	322000	296000	26000	21.6617	-85000		3.63	26860	27160	-300	26.7782	-59000
3.64	56300	51548	4752	21.3682	-130000		4.64	310000	284000	26000	21.6727	-85000		3.64	27440	27590	-150	26.7782	-59000
3.65	60000	54384	5616	21.3682	-130000		4.65	293000	271000	22000	21.7854	-85000		3.65	28100	28100	0	26.7473	-59000
3.66	63500	57128	6372	21.4244	-130000		4.66	272000	256000	16000	21.8067	-85000		3.66	28800	28600	200	26.7473	-59000
3.67	68200	60712	7488	21.4244	-130000		4.67	247000	240000	7000	21.8936	-85000		3.67	29600	29200	400	27.0134	-59000
3.68	73200	64596	8604	21.7891	-130000		4.68	222000	224000	-2000	21.9174	-85000		3.68	30500	29800	700	27.0134	-59000
3.69	79000	69064	9936	21.7891	-130000		4.69	197000	208000	-11000	21.9753	-85000		3.69	31500	30500	1000	27.1372	-59000
3.7	84700	73648	11052	21.7891	-130000		4.7	173000	192000	-19000	22.0034	-85000		3.7	32700	31300	1400	27.0914	-59000
3.71	91800	79308	12492	21.7891	-130000		4.71	152000	177000	-25000	22.0627	-85000		3.71	34000	32300	1700	27.4454	-59000
3.72	99600	85704	13896	21.8257	-130000		4.72	135000	162000	-27000	21.9853	-85000		3.72	35500	33300	2200	27.4302	-59000
3.73	109000	93448	15552	21.8257	-130000		4.73	121000	148000	-27000	22.0757	-85000		3.73	37200	34500	2700	27.4302	-59000
3.74	118000	101476	16524	21.9487	-130000		4.74	111000	135000	-24000	22.1276	-85000		3.74	39000	35900	3100	27.3849	-59000
3.75	130000	112072	17928	21.9487	-130000		4.75	104000	124000	-20000	22.2471	-85000		3.75	41200	37600	3600	27.4764	-59000
3.76	143000	124208	18792	21.9487	-130000		4.76	98600	114000	-15400	22.3271	-85000		3.76	43700	39600	4100	27.4764	-59000
3.77	156000	137280	18720	21.9487	-130000		4.77	94300	106000	-11700	22.3664	-85000		3.77	46400	41900	4500	27.6441	-59000
3.78	173000	154640	18360	21.9761	-130000		4.78	90700	98200	-7500	22.418	-85000		3.78	49500	44800	4700	27.7354	-59000
3.79	191000	174080	16920	21.9761	-130000		4.79	87500	91900	-4400	22.4135	-85000		3.79	52900	48200	4700	27.7354	-59000
3.8	212000	197240	14760	22.0937	-130000		4.8	84800	86700	-1900	22.4545	-85000		3.8	56800	52400	4400	27.7354	-59000
3.81	237000	225480	11520	22.0937	-130000		4.81	82300	82400	-100	22.5054	-85000		3.81	61300	57500	3800	27.7811	-59000
3.82	264000	257160	6840	22.1162	-130000		4.82	80100	78800	1300	22.6087	-85000		3.82	66600	63700	2900	27.7811	-59000
3.83	296000	294560	1440	22.1162	-130000		4.83	78100	75900	2200	22.6152	-85000		3.83	72800	71000	1800	27.9323	-59000
3.84	333000	337320	-4320	22.1569	-130000		4.84	76300	73500	2800	22.6737	-85000		3.84	79700	79700	0	27.9323	-59000
3.85	377000	386720	-9720	22.1569	-130000		4.85	74600	71500	3100	22.7069	-85000		3.85	88900	89900	-1000	27.9323	-59000
3.86	424000	439480	-15480	22.1976	-130000		4.86	73100	69900	3200	22.7507	-85000		3.86	99000	101500	-2500	27.8877	-59000
3.87	478000	497440	-19440	22.1976	-130000		4.87	71700	68500	3200	22.8624	-85000		3.87	111400	114600	-3200	27.9177	-59000
3.88	533000	556040	-23040	22.1976	-130000		4.88	70400	67400	3000	22.9593	-85000		3.88	126000	129000	-3000	28.0079	-59000
3.89	587000	612200	-25200	22.1976	-130000		4.89	69200	66400	2800	23.0113	-85000		3.89	141000	143000	-2000	28.0079	-59000
3.9	636000	661920	-25920	22.5371	-130000		4.9	68100	65400	2700	23.1304	-85000		3.9	156000	156000	0	28.2328	-59000
3.91	678000	702480	-24480	22.5371	-130000		4.91	67000	64600	2400	23.0667	-85000		3.91	168000	167000	1000	28.2486	-59000
3.92	713000	732080	-19080	22.819	-130000		4.92	66100	63800	2300	23.2168	-85000		3.92	176000	174000	2000	28.2486	-59000
3.93	740000	749360	-9360	22.819	-130000		4.93	65200	63100	2100	23.3543	-85000		3.93	178000	175000	3000	28.5155	-59000
3.94	752000	750200	1800	22.85	-130000		4.94	64400	62400	2000	23.3553	-85000		3.94	175000	171000	4000	28.5155	-59000
3.95	754000	738160	15840	22.85	-130000		4.95	63600	61700	1900	23.3563	-85000		3.95	168000	162000	6000	28.5155	-59000
3.96	741000	711480	29520	22.85	-130000		4.96	63100	61000	2100	23.4984	-85000		3.96	157000	149000	8000	28.4863	-59000
3.97	710000	670040	39960	22.85	-130000		4.97	62600	60400	2200	23.5603	-85000		3.97	144000	135000	9000	28.5894	-59000
3.98	663000	616920	46080	22.8849	-130000		4.98	62300	59700	2600	23.5694	-85000		3.98	130000	121000	9000	28.5894	-59000
3.99	601000	553840	47160	22.8849	-130000		4.99	62200	59100	3100	23.6434	-85000		3.99	115300	107200	8100	28.7809	-59000
4	523000	481240	41760	22.8849	-130000		5	62400	58400	4000	23.6783	-85000		4	101400	94900	6500	28.7809	-59000
4.01	426000	397920	28080	22.8849	-130000		5.01	62700	57800	4900	23.6827	-85000		4.01	87700	84100	3600	28.7375	-59000
4.02	325000	313840	11160	23.1413	-130000		5.02	63300	57100	6200	23.7659	-85000		4.02	75500	74700	800	28.7375	-59000
4.03	233000	238040	-5040	23.1413	-130000		5.03	64000	56500	7500	23.7663	-85000		4.03	64900	66800	-1900	28.7667	-59000
4.04	164000	179480	-15480	23.1628	-130000		5.04	64700	55800	8900	23.8063	-85000		4.04	56300	60200	-3900	28.7667	-59000
4.05	119000	138440	-19440	23.1628	-130000		5.05	65600	55200	10400	23.7877	-85000		4.05	50000	54600	-4600	28.8112	-59000
4.06	94600	113104	-18504	23.2018	-130000		5.06	66400	54600	11800	23.7878	-85000		4.06	46100	50100	-4000	28.8985	-59000
4.07	80300	95672	-15372	23.2018	-130000		5.07	67000	53900	13100	23.9109	-85000		4.07	42800	46300	-3500	29.1316	-59000
4.08	71100	83664	-12564	23.2018	-130000		5.08	67300	53300	14000	23.9007	-85000		4.08	40300	43200	-2900	29.1316	-59000
4.09	65100	74856	-9756	23.2018	-130000		5.09	67200	52700	14500	23.8833	-85000		4.09	38300	40700	-2400	29.1896	-59000
4.1	60500	68096	-7596	23.3439	-130000		5.1	66500	52100	14400	23.9341	-85000		4.1	36700	38500	-1800	29.1753	-59000
4.11	57600	63288	-5688	23.3439	-130000		5.11	65100	51400	13700	24.0539	-85000		4.11	35200	36700	-1500	29.1753	-59000
4.12	55000	59392	-4392	23.4806	-130000		5.12	63100	50800	12300	24.0872	-85000		4.12	33800	35200	-1400	29.2915	-59000
4.13	52800	56220	-3420	23.4806	-130000		5.13	60500	50200	10300	24.1112	-85000		4.13	32700	33900	-1200	29.2915	-59000
4.14	50600	53408	-2808	23.4806	-130000		5.14	57500	49600	7900	24.1744	-85000		4.14	31800	32800	-1000	29.3486	-59000
4.15	48900	51204	-2304	23.4806	-130000		5.15	54300	49000	5300	24.18	-85000		4.15	31000	31900	-900	29.3486	-59000
4.16	47900	49664	-1764	23.706	-130000		5.16	51200	48400	2800	24.2334	-85000		4.16	30400	31000	-600	29.4639	-59000
4.17	46700	48140	-1440	23.8744	-130000		5.17	48200	47800	400	24.2369	-85000		4.17	29800	30200	-400	29.4639	-59000
4.18	45500	46724	-1224	23.8744	-130000		5.18	45500	47200	-1700	24.2862	-85000		4.18	29300	29600	-300	29.4639	-59000
4.19	44400	45444	-1044	23.8744	-130000		5.19	43400	46700	-3300	24.3056	-85000		4.19	28800	29000	-200	29.5934	-59000
4.2	43400	44300	-900	23.8744	-130000		5.2	41600	46100	-4500	24.389	-85000		4.2	28400	28400	0	29.5934	-59000
4.21	43000	43612	-612	23.8997	-130000		5.21	40400	45500	-5100	24.4836	-85000		4.21	27980	27940	40	29.6367	-59000
4.22	42500	42896	-396	23.8997	-130000		5.22	39500	44900	-5400	24.5804	-85000		4.22	27570	27500	70	29.7218	-59000
4.23	41700	42024	-324	23.8997	-130000		5.23	39000	44400	-5400	24.5507	-85000		4.23	27220	27100	120	29.7218	-59000
4.24	41100	41316	-216	23.8997	-130000		5.24	38500	43800	-5300	24.5935	-85000		4.24	26910	26740	170	29.8081	-59000
4.25	40400	40580	-180	23.9123	-130000		5.25	38000	43300	-5300	24.5566	-85000		4.25	26620	26410	210	29.963	-59000
4.26	39900	40008	-108	23.9123	-130000		5.26	37400	42700	-5300	24.5999	-85000		4.26	26370	26110	260	29.963	-59000
4.27	39400	39436	-36	24.0127	-130000		5.27	36900	42200	-5300	24.6306	-85000		4.27	26130	25840	290	29.9072	-59000
4.28	38800	38836	-36	24.0127	-130000		5.28	36400	41700	-5300	24.6401	-85000		4.28	25930	25590	340	29.9072	-59000
4.29	38000	38108	-108	24.0378	-130000		5.29	36000	41100	-5100	24.6428	-85000		4.29	25750	25360	390	30.1466	-59000
4.3	37700	37700	0	24.0378	-130000		5.3	35600	40600	-5000	24.691	-85000		4.3	25610	25150	460	30.1466	-59000
4.31	37000	37072	-72	24.1665	-130000		5.31	35100	40100	-5000	24.7877	-85000		4.31	25490	24950	540	30.2732	-59000
4.32	36500	36608	-108	24.1665	-130000		5.32	34700	39600	-4900	24.8374	-85000		4.32	25380	24780	600	30.2732	-59000
4.33	36300	36336	-36	24.1665	-130000		5.33	34300	39100	-4800	24.7672	-85000		4.33	25270	24610	660	30.3717	-59000
4.34	35800	35872	-72	24.1665	-130000		5.34	33900	38600	-4700	24.8213	-85000		4.34	25140	24460	680	30.3442	-59000
4.35	35200	35344	-144	24.2415	-130000		5.35	33600	38100	-4500	24.8358	-85000		4.35	25010	24320	690	30.483	-59000
4.36	34400	34724	-324	24.2415	-130000		5.36	33200	37600	-4400	24.856	-85000		4.36	24880	24190	690	30.6091	-59000
4.37	34200	34488	-288	24.2415	-130000		5.37	32900	37100	-4200	24.8561	-85000		4.37	24760	24070	690	30.6913	-59000
4.38	33200	33740	-540	24.2415	-130000		5.38	32500	36700	-4200	24.8741	-85000		4.38	24650	23960	690	30.6913	-59000
4.39	32900	33440	-540	24.3406	-130000		5.39	32200	36200	-4000	24.9151	-85000		4.39	24550	23860	690	30.7468	-59000
4.4	32700	33240	-540	24.3406	-130000		5.4	31900	35800	-3900	25.004	-85000		4.4	24460	23770	690	30.7468	-59000
4.41	32000	32720	-720	24.3406	-130000		5.41	31600	35300	-3700	25.0213	-85000		4.41	24390	23690	700	30.7468	-59000
4.42	32200	32776	-576	24.3406	-130000		5.42	31200	34900	-3700	25.0907	-85000		4.42	24340	23610	730	30.7059	-59000
4.43	32000	32576	-576	24.4721	-130000		5.43	30900	34400	-3500	25.1055	-85000		4.43	24290	23540	750	30.7884	-59000
4.44	31800	32376	-576	24.4721	-130000		5.44	30600	34000	-3400	25.1423	-85000		4.44	24240	23470	770	30.7884	-59000
4.45	31800	32304	-504	24.5215	-130000		5.45	30300	33600	-3300	25.1895	-85000		4.45	24200	23410	790	30.899	-59000
4.46	31500	32076	-576	24.5215	-130000		5.46	30100	33200	-3100	25.2266	-85000		4.46	24170	23360	810	30.9264	-59000
4.47	31400	31976	-576	24.6889	-130000		5.47	29800	32800	-3000	25.2875	-85000		4.47	24150	23310	840	31.0221	-59000
4.48	31200	31776	-576	24.6889	-130000		5.48	29600	32400	-2800	25.3208	-85000		4.48	24120	23270	850	31.0221	-59000
4.49	31400	31868	-468	24.8145	-130000		5.49	29400	32000	-2600	25.3433	-85000		4.49	24100	23230	870	31.2	-59000
4.5	31500	31932	-432	24.8145	-130000		5.5	29100	31600	-2500	25.3475	-85000		4.5	24090	23200	890	31.2	-59000
4.51	31400	31832	-432	24.8431	-130000		5.51	28800	31200	-2400	25.3444	-85000		4.51	24070	23170	900	31.1597	-59000
4.52	31200	31668	-468	24.8431	-130000		5.52	28600	30800	-2200	25.3104	-85000		4.52	24070	23140	930	31.1597	-59000
4.53	31100	31604	-504	24.8431	-130000		5.53	28400	30500	-2100	25.3213	-85000		4.53	24050	23130	920	31.1868	-59000
4.54	30900	31440	-540	24.8431	-130000		5.54	28200	30100	-1900	25.422	-85000		4.54	24030	23110	920	31.1868	-59000
4.55	31200	31632	-432	24.8876	-130000		5.55	27900	29800	-1900	25.5347	-85000		4.55	24020	23100	920	31.3916	-59000
4.56	31100	31568	-468	24.8876	-130000		5.56	27700	29400	-1700	25.5582	-85000		4.56	24010	23090	920	31.3916	-59000
4.57	30900	31440	-540	24.8876	-130000		5.57	27500	29100	-1600	25.5668	-85000		4.57	23990	23090	900	31.5395	-59000
4.58	31000	31504	-504	24.8876	-130000		5.58	27300	28700	-1400	25.5697	-85000		4.58	23990	23090	900	31.5395	-59000
4.59	30900	31476	-576	25.1687	-130000		5.59	27100	28400	-1300	25.5573	-85000		4.59	24000	23100	900	31.5262	-59000
4.6	31300	31732	-432	25.1687	-130000		5.6	26900	28100	-1200	25.6137	-85000		4.6	24000	23110	890	31.5262	-59000
4.61	31100	31640	-540	25.2283	-130000		5.61	26700	27800	-1100	25.7011	-85000		4.61	24010	23130	880	31.4863	-59000
4.62	31200	31740	-540	25.2283	-130000		5.62	26500	27500	-1000	25.7336	-85000		4.62	24020	23150	870	31.4863	-59000
4.63	31800	32160	-360	25.3004	-130000		5.63	26300	27200	-900	25.708	-85000		4.63	24030	23170	860	31.5802	-59000
4.64	32000	32324	-324	25.3004	-130000		5.64	26200	26900	-700	25.753	-85000		4.64	24050	23200	850	31.5802	-59000
4.65	32600	32744	-144	25.3004	-130000		5.65	26000	26700	-700	25.781	-85000		4.65	24080	23240	840	31.7149	-59000
4.66	32700	32880	-180	25.3004	-130000		5.66	25900	26400	-500	25.7711	-85000		4.66	24110	23280	830	31.7149	-59000
4.67	33000	33144	-144	25.4272	-130000		5.67	25700	26100	-400	25.8613	-85000		4.67	24140	23330	810	31.7283	-59000
4.68	33800	33764	36	25.4272	-130000		5.68	25600	25900	-300	25.8141	-85000		4.68	24170	23380	790	31.7283	-59000
4.69	34400	34220	180	25.4272	-130000		5.69	25500	25600	-100	25.8764	-85000		4.69	24210	23440	770	31.7019	-59000
4.7	35200	34840	360	25.4272	-130000		5.7	25300	25400	-100	25.8747	-85000		4.7	24270	23510	760	31.7019	-59000
4.71	36100	35560	540	25.4749	-130000		5.71	25200	25100	100	25.9299	-85000		4.71	24320	23590	730	31.7955	-59000
4.72	37300	36472	828	25.4749	-130000		5.72	25000	24900	100	25.93	-85000		4.72	24380	23670	710	31.9695	-59000
4.73	38300	37292	1008	25.4749	-130000		5.73	24900	24700	200	25.9707	-85000		4.73	24450	23770	680	31.93	-59000
4.74	39800	38432	1368	25.4749	-130000		5.74	24800	24500	300	25.967	-85000		4.74	24510	23870	640	31.93	-59000
4.75	41200	39580	1620	25.5065	-130000		5.75	24700	24300	400	26.0287	-85000		4.75	24600	23980	620	31.9037	-59000
4.76	43100	41048	2052	25.5065	-130000		5.76	24600	24100	500	26.1295	-85000		4.76	24690	24110	580	31.997	-59000
4.77	45300	42816	2484	25.7577	-130000		5.77	24500	23900	600	26.1144	-85000		4.77	24790	24250	540	31.997	-59000
4.78	47800	44848	2952	25.7577	-130000		5.78	24400	23700	700	26.1571	-85000		4.78	24900	24400	500	32.0765	-59000
4.79	50400	47052	3348	25.793	-130000		5.79	24400	23500	900	26.1695	-85000		4.79	25070	24580	490	32.2356	-59000
4.8	53400	49656	3744	25.793	-130000		5.8	24300	23300	1000	26.1355	-85000		4.8	25260	24760	500	32.2356	-59000
4.81	57100	52888	4212	25.8166	-130000		5.81	24200	23200	1000	26.3169	-85000		4.81	25480	24970	510	32.3286	-59000
4.82	61300	56728	4572	25.8166	-130000		5.82	24100	23000	1100	26.2517	-85000		4.82	25720	25210	510	32.3286	-59000
4.83	66100	61276	4824	25.8166	-130000		5.83	24000	22900	1100	26.2969	-85000		4.83	25970	25470	500	32.3286	-59000
4.84	71500	66640	4860	25.8166	-130000		5.84	23900	22700	1200	26.271	-85000		4.84	26220	25760	460	32.4866	-59000
4.85	77400	72792	4608	25.8513	-130000		5.85	23800	22600	1200	26.2636	-85000		4.85	26490	26080	410	32.5523	-59000
4.86	83800	79876	3924	25.8513	-130000		5.86	23700	22400	1300	26.3578	-85000		4.86	26780	26450	330	32.5523	-59000
4.87	92700	89244	3456	25.9451	-130000		5.87	23600	22300	1300	26.3382	-85000		4.87	27110	26860	250	32.5919	-59000
4.88	103000	100228	2772	25.9451	-130000		5.88	23400	22200	1200	26.3718	-85000		4.88	27480	27320	160	32.5919	-59000
4.89	113000	111920	1080	26.0457	-130000		5.89	23300	22100	1200	26.3515	-85000		4.89	27960	27850	110	32.7228	-59000
4.9	127000	127000	0	26.0457	-130000		5.9	23200	22000	1200	26.3605	-85000		4.9	28500	28500	0	32.7228	-59000
4.91	142000	143440	-1440	26.0457	-130000		5.91	23100	21900	1200	26.445	-85000		4.91	29300	29100	200	32.6584	-59000
4.92	158000	161240	-3240	26.0457	-130000		5.92	23000	21800	1200	26.4102	-85000		4.92	30200	30000	200	32.7102	-59000
4.93	177000	181320	-4320	26.065	-130000		5.93	22900	21700	1200	26.4308	-85000		4.93	31200	30900	300	32.7102	-59000
4.94	196000	201760	-5760	26.065	-130000		5.94	22800	21600	1200	26.4487	-85000		4.94	32500	32000	500	32.7883	-59000
4.95	215000	221840	-6840	26.065	-130000		5.95	22700	21500	1200	26.467	-85000		4.95	33800	33200	600	32.7883	-59000
4.96	233000	241280	-8280	26.065	-130000		5.96	22600	21500	1100	26.5693	-85000		4.96	35400	34700	700	32.9065	-59000
4.97	250000	258640	-8640	26.1	-130000		5.97	22600	21400	1200	26.6826	-85000		4.97	37500	36400	1100	32.9065	-59000
4.98	265000	273280	-8280	26.1	-130000		5.98	22500	21300	1200	26.6284	-85000		4.98	40000	38400	1600	32.9973	-59000
4.99	278000	284480	-6480	26.1	-130000		5.99	22400	21300	1100	26.6782	-85000		4.99	43000	40800	2200	33.0873	-59000
5	288000	291600	-3600	26.1	-130000		6	22300	21200	1100	26.6488	-85000		5	46300	43500	2800	33.0873	-59000
5.01	293000	292640	360	26.1349	-130000		6.01	22200	21200	1000	26.7332	-85000		5.01	49700	46600	3100	33.0746	-59000
5.02	294000	289320	4680	26.1349	-130000		6.02	22200	21200	1000	26.7564	-85000		5.02	53100	50100	3000	33.0746	-59000
5.03	290000	280640	9360	26.1349	-130000		6.03	22100	21100	1000	26.8283	-85000		5.03	56600	54100	2500	33.1784	-59000
5.04	280000	267040	12960	26.1349	-130000		6.04	22100	21100	1000	26.7974	-85000		5.04	60300	58400	1900	33.2295	-59000
5.05	265000	249520	15480	26.1576	-130000		6.05	22000	21100	900	26.9287	-85000		5.05	64100	62900	1200	33.2295	-59000
5.06	243000	227160	15840	26.1576	-130000		6.06	21900	21100	800	27.0085	-85000		5.06	67800	67400	400	33.1532	-59000
5.07	217000	202240	14760	26.4266	-130000		6.07	21900	21100	800	26.9734	-85000		5.07	71300	71400	-100	33.3326	-59000
5.08	185000	173840	11160	26.4266	-130000		6.08	21900	21100	800	27.0339	-85000		5.08	73700	74600	-900	33.4231	-59000
5.09	150000	144240	5760	26.4266	-130000		6.09	21800	21100	700	27.1367	-85000		5.09	75300	76500	-1200	33.4231	-59000
5.1	116000	116000	0	26.4266	-130000		6.1	21800	21100	700	27.1571	-85000		5.1	75500	76800	-1300	33.4874	-59000
5.11	88300	92872	-4572	26.6966	-130000		6.11	21700	21100	600	27.1736	-85000		5.11	74400	75300	-900	33.6411	-59000
5.12	68200	75004	-6804	26.6966	-130000		6.12	21600	21100	500	27.2661	-85000		5.12	72100	72500	-400	33.6413	-59000
5.13	55400	62744	-7344	26.6966	-130000		6.13	21600	21100	500	27.269	-85000		5.13	68900	68600	300	33.7677	-59000
5.14	48200	54788	-6588	26.6966	-130000		6.14	21500	21100	400	27.3413	-85000		5.14	65300	64200	1100	33.7677	-59000
5.15	43400	49016	-5616	26.8286	-130000		6.15	21500	21200	300	27.3123	-85000		5.15	61600	59700	1900	33.7301	-59000
5.16	40400	44936	-4536	26.8286	-130000		6.16	21400	21200	200	27.3477	-85000		5.16	57800	55300	2500	33.7301	-59000
5.17	37900	41608	-3708	26.9674	-130000		6.17	21400	21200	200	27.4018	-85000		5.17	53900	51200	2700	33.9078	-59000
5.18	36500	39380	-2880	26.9674	-130000		6.18	21400	21300	100	27.3676	-85000		5.18	50000	47500	2500	33.9078	-59000
5.19	35200	37504	-2304	27.0013	-130000		6.19	21300	21300	0	27.4404	-85000		5.19	46500	44300	2200	33.933	-59000
5.2	34100	35972	-1872	27.0013	-130000		6.2	21300	21400	-100	27.4029	-85000		5.2	43300	41400	1900	33.8831	-59000
5.21	32900	34556	-1656	27.0013	-130000		6.21	21300	21400	-100	27.5283	-85000		5.21	40500	39000	1500	34.0211	-59000
5.22	32300	33632	-1332	27.0013	-130000		6.22	21300	21500	-200	27.5494	-85000		5.22	38000	36800	1200	34.0211	-59000
5.23	31800	32880	-1080	27.0572	-130000		6.23	21200	21600	-400	27.545	-85000		5.23	35700	35000	700	34.0591	-59000
5.24	31400	32264	-864	27.0572	-130000		6.24	21200	21600	-400	27.5289	-85000		5.24	33800	33400	400	34.0591	-59000
5.25	30700	31492	-792	27.0572	-130000		6.25	21200	21700	-500	27.5847	-85000		5.25	32200	32100	100	34.1851	-59000
5.26	30200	30920	-720	27.0572	-130000		6.26	21100	21800	-700	27.6746	-85000		5.26	30900	31000	-100	34.1851	-59000
5.27	29800	30412	-612	27.1247	-130000		6.27	21100	21800	-700	27.6124	-85000		5.27	29700	30000	-300	34.1729	-59000
5.28	29600	30104	-504	27.1247	-130000		6.28	21100	21900	-800	27.6056	-85000		5.28	28800	29100	-300	34.1729	-59000
5.29	29200	29632	-432	27.1247	-130000		6.29	21100	22000	-900	27.699	-85000		5.29	28000	28400	-400	34.1729	-59000
5.3	28700	29168	-468	27.1247	-130000		6.3	21000	22100	-1100	27.7712	-85000		5.3	27420	27720	-300	34.2481	-59000
5.31	28200	28668	-468	27.2436	-130000		6.31	21000	22200	-1200	27.8695	-85000		5.31	26890	27160	-270	34.2481	-59000
5.32	28100	28460	-360	27.2436	-130000		6.32	21000	22300	-1300	27.8479	-85000		5.32	26430	26660	-230	34.2859	-59000
5.33	28000	28288	-288	27.44	-130000		6.33	20900	22400	-1500	27.8247	-85000		5.33	26020	26220	-200	34.2859	-59000
5.34	27700	27952	-252	27.6091	-130000		6.34	20900	22500	-1600	27.8289	-85000		5.34	25660	25820	-160	34.3618	-59000
5.35	27400	27652	-252	27.6091	-130000		6.35	20800	22600	-1800	27.8578	-85000		5.35	25340	25470	-130	34.3618	-59000
5.36	27200	27416	-216	27.6091	-130000		6.36	20800	22700	-1900	27.9317	-85000		5.36	25050	25150	-100	34.4984	-59000
5.37	27200	27308	-108	27.6091	-130000		6.37	20800	22800	-2000	27.9011	-85000		5.37	24790	24860	-70	34.4861	-59000
5.38	26900	27008	-108	27.6202	-130000		6.38	20800	22900	-2100	27.9462	-85000		5.38	24550	24600	-50	34.4492	-59000
5.39	26600	26744	-144	27.6202	-130000		6.39	20800	23000	-2200	27.9036	-85000		5.39	24330	24360	-30	34.4492	-59000
5.4	26600	26672	-72	27.6418	-130000		6.4	20800	23200	-2400	27.8989	-85000		5.4	24130	24150	-20	34.6604	-59000
5.41	26400	26472	-72	27.6418	-130000		6.41	20800	23300	-2500	27.9221	-85000		5.41	23950	23950	0	34.6728	-59000
5.42	26200	26236	-36	27.708	-130000		6.42	20700	23400	-2700	27.9481	-85000		5.42	23780	23770	10	34.6728	-59000
5.43	26300	26228	72	27.708	-130000		6.43	20700	23500	-2800	27.9638	-85000		5.43	23640	23600	40	34.5994	-59000
5.44	26100	26064	36	27.708	-130000		6.44	20700	23700	-3000	27.9853	-85000		5.44	23510	23450	60	34.5994	-59000
5.45	26000	25928	72	27.708	-130000		6.45	20700	23800	-3100	28.0113	-85000		5.45	23390	23310	80	34.7349	-59000
5.46	25900	25792	108	27.73	-130000		6.46	20700	23900	-3200	28.0826	-85000		5.46	23290	23180	110	34.7349	-59000
5.47	25800	25692	108	27.73	-130000		6.47	20700	24100	-3400	28.0955	-85000		5.47	23200	23050	150	34.8959	-59000
5.48	25400	25364	36	27.73	-130000		6.48	20600	24200	-3600	28.0533	-85000		5.48	23100	22940	160	34.8959	-59000
5.49	25300	25264	36	27.8246	-130000		6.49	20700	24300	-3600	28.0672	-85000		5.49	23010	22840	170	34.8594	-59000
5.5	25500	25320	180	27.8246	-130000		6.5	20700	24500	-3800	28.1076	-85000		5.5	22910	22740	170	34.8594	-59000
5.51	25300	25156	144	27.8427	-130000		6.51	20800	24600	-3800	28.1475	-85000		5.51	22820	22650	170	34.835	-59000
5.52	25000	24928	72	27.8427	-130000		6.52	20900	24800	-3900	28.1731	-85000		5.52	22730	22560	170	34.835	-59000
5.53	24900	24792	108	27.8427	-130000		6.53	21000	24900	-3900	28.1728	-85000		5.53	22650	22480	170	34.884	-59000
5.54	24900	24756	144	27.8427	-130000		6.54	21100	25100	-4000	28.248	-85000		5.54	22570	22410	160	34.884	-59000
5.55	24500	24464	36	27.9085	-130000		6.55	21200	25200	-4000	28.1866	-85000		5.55	22500	22340	160	35.1424	-59000
5.56	24400	24364	36	27.9085	-130000		6.56	21400	25300	-3900	28.2778	-85000		5.56	22450	22270	180	35.0698	-59000
5.57	24400	24328	72	27.9085	-130000		6.57	21600	25500	-3900	28.2847	-85000		5.57	22390	22210	180	35.1916	-59000
5.58	24300	24228	72	27.9085	-130000		6.58	21700	25700	-4000	28.3596	-85000		5.58	22340	22150	190	35.1916	-59000
5.59	24100	24064	36	27.9085	-130000		6.59	21900	25800	-3900	28.4178	-85000		5.59	22300	22090	210	35.2285	-59000
5.6	24000	23964	36	27.9085	-130000		6.6	22200	26000	-3800	28.4428	-85000		5.6	22250	22040	210	35.2285	-59000
5.61	24100	23992	108	28.0854	-130000		6.61	22500	26100	-3600	28.4846	-85000		5.61	22210	21990	220	35.3751	-59000
5.62	24000	23892	108	28.111	-130000		6.62	22900	26300	-3400	28.5344	-85000		5.62	22170	21940	230	35.3751	-59000
5.63	23900	23792	108	28.111	-130000		6.63	23400	26400	-3000	28.6222	-85000		5.63	22120	21900	220	35.4361	-59000
5.64	23600	23600	0	28.111	-130000		6.64	23900	26600	-2700	28.6046	-85000		5.64	22070	21850	220	35.4361	-59000
5.65	23700	23628	72	28.111	-130000		6.65	24600	26800	-2200	28.6211	-85000		5.65	22020	21810	210	35.4728	-59000
5.66	23400	23400	0	28.1544	-130000		6.66	25500	26900	-1400	28.7083	-85000		5.66	21980	21780	200	35.4728	-59000
5.67	23700	23556	144	28.1544	-130000		6.67	26500	27100	-600	28.7425	-85000		5.67	21930	21740	190	35.5943	-59000
5.68	23500	23428	72	28.3694	-130000		6.68	27800	27300	500	28.7247	-85000		5.68	21890	21700	190	35.5943	-59000
5.69	23700	23520	180	28.3694	-130000		6.69	29200	27500	1700	28.7969	-85000		5.69	21860	21670	190	35.6194	-59000
5.7	23400	23292	108	28.4125	-130000		6.7	30900	27600	3300	28.8347	-85000		5.7	21830	21640	190	35.6917	-59000
5.71	23600	23420	180	28.4125	-130000		6.71	32800	27800	5000	28.8465	-85000		5.71	21820	21610	210	35.6917	-59000
5.72	23400	23256	144	28.4125	-130000		6.72	35000	28100	6900	28.8391	-85000		5.72	21800	21580	220	35.765	-59000
5.73	23200	23092	108	28.4125	-130000		6.73	37400	28300	9100	28.9277	-85000		5.73	21780	21550	230	35.7652	-59000
5.74	23300	23156	144	28.4377	-130000		6.74	40100	28600	11500	28.8687	-85000		5.74	21760	21530	230	35.8969	-59000
5.75	23200	23056	144	28.4377	-130000		6.75	42800	28900	13900	28.931	-85000		5.75	21740	21500	240	35.8494	-59000
5.76	23200	23056	144	28.4377	-130000		6.76	45500	29200	16300	28.8836	-85000		5.76	21710	21480	230	35.8494	-59000
5.77	23200	23020	180	28.4377	-130000		6.77	48300	29700	18600	29.0354	-85000		5.77	21670	21450	220	35.9332	-59000
5.78	23100	22920	180	28.4377	-130000		6.78	50800	30200	20600	29.051	-85000		5.78	21640	21430	210	35.9213	-59000
5.79	23000	22856	144	28.4377	-130000		6.79	52900	30700	22200	29.0524	-85000		5.79	21610	21410	200	36.0534	-59000
5.8	23200	22948	252	28.4448	-130000		6.8	54600	31500	23100	28.9962	-85000		5.8	21580	21390	190	36.0179	-59000
5.81	22900	22756	144	28.4448	-130000		6.81	55600	32300	23300	28.9871	-85000		5.81	21570	21370	200	36.0654	-59000
5.82	22900	22720	180	28.498	-130000		6.82	55900	33300	22600	29.0084	-85000		5.82	21560	21350	210	36.0654	-59000
5.83	22900	22720	180	28.498	-130000		6.83	55700	34500	21200	29.0488	-85000		5.83	21540	21340	200	36.0418	-59000
5.84	23000	22784	216	28.5838	-130000		6.84	55000	36000	19000	29.0627	-85000		5.84	21540	21320	220	36.0418	-59000
5.85	22900	22684	216	28.5838	-130000		6.85	54000	37600	16400	29.0998	-85000		5.85	21520	21300	220	35.9945	-59000
5.86	22600	22492	108	28.7254	-130000		6.86	52900	39600	13300	29.0964	-85000		5.86	21510	21290	220	35.9945	-59000
5.87	22700	22520	180	28.7254	-130000		6.87	51900	41800	10100	29.1854	-85000		5.87	21480	21270	210	36.1615	-59000
5.88	22800	22584	216	28.7254	-130000		6.88	51200	44200	7000	29.1782	-85000		5.88	21460	21260	200	36.1615	-59000
5.89	22900	22648	252	28.7254	-130000		6.89	50900	47000	3900	29.156	-85000		5.89	21450	21240	210	36.2457	-59000
5.9	22900	22612	288	28.7574	-130000		6.9	51200	50000	1200	29.185	-85000		5.9	21430	21230	200	36.2457	-59000
5.91	22800	22548	252	28.7574	-130000		6.91	52100	53300	-1200	29.2205	-85000		5.91	21420	21220	200	36.2457	-59000
5.92	22700	22484	216	28.7574	-130000		6.92	53600	56700	-3100	29.2609	-85000		5.92	21390	21210	180	36.2222	-59000
5.93	22300	22192	108	28.7574	-130000		6.93	55600	60300	-4700	29.2467	-85000		5.93	21370	21190	180	36.3057	-59000
5.94	22500	22320	180	28.7782	-130000		6.94	58200	64000	-5800	29.2559	-85000		5.94	21350	21180	170	36.3057	-59000
5.95	22200	22128	72	28.7782	-130000		6.95	61200	67700	-6500	29.3235	-85000		5.95	21330	21170	160	36.4489	-59000
5.96	22300	22156	144	28.7782	-130000		6.96	64600	71300	-6700	29.3169	-85000		5.96	21310	21160	150	36.4489	-59000
5.97	22500	22284	216	28.7782	-130000		6.97	68300	74800	-6500	29.3527	-85000		5.97	21290	21150	140	36.5194	-59000
5.98	22300	22156	144	28.842	-130000		6.98	72400	78000	-5600	29.4264	-85000		5.98	21270	21150	120	36.5787	-59000
5.99	22100	21992	108	28.842	-130000		6.99	76500	80800	-4300	29.4087	-85000		5.99	21260	21140	120	36.5787	-59000
6	22100	21992	108	28.842	-130000		7	80700	83200	-2500	29.4255	-85000		6	21250	21130	120	36.567	-59000
6.01	22200	22056	144	28.842	-130000		7.01	84600	85100	-500	29.486	-85000		6.01	21230	21120	110	36.567	-59000
6.02	22300	22120	180	28.9296	-130000		7.02	88100	86500	1600	29.455	-85000		6.02	21200	21110	90	36.6027	-59000
6.03	22500	22212	288	28.9296	-130000		7.03	90900	87200	3700	29.4164	-85000		6.03	21190	21110	80	36.6027	-59000
6.04	21900	21828	72	28.9544	-130000		7.04	92600	87400	5200	29.479	-85000		6.04	21180	21100	80	36.5326	-59000
6.05	22200	22020	180	28.9544	-130000		7.05	93000	87000	6000	29.5161	-85000		6.05	21160	21090	70	36.7327	-59000
6.06	22000	21892	108	28.9544	-130000		7.06	92200	86100	6100	29.5873	-85000		6.06	21150	21090	60	36.7327	-59000
6.07	21800	21764	36	28.9544	-130000		7.07	90000	84600	5400	29.6805	-85000		6.07	21150	21080	70	36.6747	-59000
6.08	21500	21536	-36	29.0247	-130000		7.08	86700	82800	3900	29.6501	-85000		6.08	21140	21080	60	36.8391	-59000
6.09	21800	21728	72	29.0247	-130000		7.09	82800	80600	2200	29.626	-85000		6.09	21140	21080	60	36.8391	-59000
6.1	22100	21920	180	29.206	-130000		7.1	78500	78300	200	29.7181	-85000		6.1	21140	21070	70	36.922	-59000
6.11	22000	21856	144	29.206	-130000		7.11	74000	75800	-1800	29.7948	-85000		6.11	21130	21070	60	36.922	-59000
6.12	21900	21792	108	29.2726	-130000		7.12	69900	73400	-3500	29.7779	-85000		6.12	21130	21070	60	36.9454	-59000
6.13	21900	21792	108	29.2726	-130000		7.13	66400	71100	-4700	29.9317	-85000		6.13	21120	21060	60	36.9454	-59000
6.14	21700	21628	72	29.2726	-130000		7.14	63600	69100	-5500	29.8574	-85000		6.14	21120	21060	60	37.0157	-59000
6.15	21800	21692	108	29.2726	-130000		7.15	61700	67400	-5700	29.8306	-85000		6.15	21110	21060	50	36.9816	-59000
6.16	21900	21756	144	29.2794	-130000		7.16	60800	66200	-5400	29.8475	-85000		6.16	21100	21060	40	37.122	-59000
6.17	22000	21820	180	29.2794	-130000		7.17	60600	65400	-4800	29.9466	-85000		6.17	21090	20940	150	37.122	-59000
6.18	21700	21628	72	29.2794	-130000		7.18	61000	65200	-4200	29.9158	-85000		6.18	21090	20940	150	37.1913	-59000
6.19	21800	21692	108	29.2794	-130000		7.19	61900	65500	-3600	29.941	-85000		6.19	21080	20940	140	37.1913	-59000
6.2	21800	21692	108	29.3003	-130000		7.2	63200	66400	-3200	29.9861	-85000		6.2	21080	20950	130	37.2382	-59000
6.21	21500	21500	0	29.3003	-130000		7.21	64800	67800	-3000	30.0192	-85000		6.21	21070	20950	120	37.2382	-59000
6.22	21700	21628	72	29.3003	-130000		7.22	66900	69600	-2700	30.003	-85000		6.22	21070	20950	120	37.2037	-59000
6.23	21600	21564	36	29.3003	-130000		7.23	69400	71900	-2500	30.0557	-85000		6.23	21070	20960	110	37.2037	-59000
6.24	21300	21372	-72	29.3003	-130000		7.24	72100	74400	-2300	30.0159	-85000		6.24	21050	20960	90	37.2849	-59000
6.25	21800	21692	108	29.3003	-130000		7.25	75100	77100	-2000	30.1402	-85000		6.25	21040	20970	70	37.2044	-59000
6.26	21700	21628	72	29.5217	-130000		7.26	78300	79900	-1600	30.0469	-85000		6.26	21040	20980	60	37.3901	-59000
6.27	21700	21628	72	29.5217	-130000		7.27	81700	82700	-1000	30.1799	-85000		6.27	21030	20990	40	37.3901	-59000
6.28	21400	21436	-36	29.6043	-130000		7.28	84900	85400	-500	30.1511	-85000		6.28	21020	20990	30	37.3442	-59000
6.29	21600	21564	36	29.6043	-130000		7.29	88100	87700	400	30.1912	-85000		6.29	21020	21000	20	37.3442	-59000
6.3	21400	21436	-36	29.9571	-130000		7.3	91000	89700	1300	30.1638	-85000		6.3	21010	21010	0	37.6108	-59000
6.31	21200	21344	-144	29.9571	-130000		7.31	93400	91300	2100	30.1659	-85000		6.31	21010	21020	-10	37.785	-59000
6.32	21400	21472	-72	30.0213	-130000		7.32	95200	92300	2900	30.2516	-85000		6.32	21000	21040	-40	37.785	-59000
6.33	21400	21472	-72	30.0213	-130000		7.33	96300	92800	3500	30.2287	-85000		6.33	20990	21050	-60	37.8993	-59000
6.34	21600	21600	0	30.0213	-130000		7.34	96400	92600	3800	30.211	-85000		6.34	20980	21070	-90	37.8993	-59000
6.35	21600	21600	0	30.0213	-130000		7.35	95400	91800	3600	30.2323	-85000		6.35	20980	21080	-100	37.9452	-59000
6.36	21600	21564	36	30.0622	-130000		7.36	93300	90500	2800	30.3162	-85000		6.36	20990	21100	-110	37.9452	-59000
6.37	21500	21464	36	30.0622	-130000		7.37	90200	88600	1600	30.3183	-85000		6.37	20990	21120	-130	37.9339	-59000
6.38	21700	21628	72	30.1133	-130000		7.38	86200	86200	0	30.3579	-85000		6.38	20990	21140	-150	37.9339	-59000
6.39	21800	21692	108	30.1133	-130000		7.39	81600	83400	-1800	30.403	-85000		6.39	21000	21160	-160	37.8659	-59000
6.4	21500	21500	0	30.1133	-130000		7.4	76700	80300	-3600	30.3089	-85000		6.4	21010	21190	-180	37.8659	-59000
6.41	21600	21600	0	30.1133	-130000		7.41	71900	76900	-5000	30.4493	-85000		6.41	21000	21220	-220	38.0261	-59000
6.42	21600	21600	0	30.1235	-130000		7.42	67500	73400	-5900	30.4967	-85000		6.42	21000	21250	-250	38.0261	-59000
6.43	21700	21700	0	30.1235	-130000		7.43	63700	69800	-6100	30.4993	-85000		6.43	20990	21280	-290	38.1287	-59000
6.44	21700	21736	-36	30.1235	-130000		7.44	60600	66300	-5700	30.5538	-85000		6.44	20980	21310	-330	38.1287	-59000
6.45	21900	21864	36	30.1235	-130000		7.45	58500	62900	-4400	30.5636	-85000		6.45	20980	21350	-370	38.1287	-59000
6.46	21900	21900	0	30.2046	-130000		7.46	57300	59600	-2300	30.5839	-85000		6.46	20990	21390	-400	38.1287	-59000
6.47	22200	22128	72	30.2046	-130000		7.47	56900	56600	300	30.6443	-85000		6.47	20990	21440	-450	38.2774	-59000
6.48	22200	22164	36	30.3125	-130000		7.48	57100	53700	3400	30.6223	-85000		6.48	21010	21480	-470	38.2774	-59000
6.49	22400	22328	72	30.3125	-130000		7.49	57700	51200	6500	30.7414	-85000		6.49	21030	21540	-510	38.2774	-59000
6.5	22500	22428	72	30.3292	-130000		7.5	58400	49000	9400	30.7405	-85000		6.5	21050	21600	-550	38.2774	-59000
6.51	22800	22656	144	30.3292	-130000		7.51	59100	47000	12100	30.7368	-85000		6.51	21070	21660	-590	38.2212	-59000
6.52	23100	22884	216	30.3292	-130000		7.52	59700	45300	14400	30.815	-85000		6.52	21100	21730	-630	38.2663	-59000
6.53	23300	23084	216	30.3292	-130000		7.53	60100	43800	16300	30.7917	-85000		6.53	21130	21810	-680	38.2663	-59000
6.54	23800	23440	360	30.3597	-130000		7.54	60000	42600	17400	30.7239	-85000		6.54	21160	21890	-730	38.3346	-59000
6.55	24200	23768	432	30.3597	-130000		7.55	59500	41600	17900	30.787	-85000		6.55	21200	21990	-790	38.3009	-59000
6.56	24400	24004	396	30.3597	-130000		7.56	58400	40800	17600	30.9142	-85000		6.56	21260	22090	-830	38.3689	-59000
6.57	25000	24460	540	30.3597	-130000		7.57	56900	40200	16700	30.9169	-85000		6.57	21320	22210	-890	38.3015	-59000
6.58	25600	24988	612	30.4099	-130000		7.58	55100	39700	15400	30.9698	-85000		6.58	21400	22340	-940	38.4378	-59000
6.59	26500	25708	792	30.4099	-130000		7.59	53100	39300	13800	31.0207	-85000		6.59	21490	22480	-990	38.4378	-59000
6.6	27100	26272	828	30.4099	-130000		7.6	51100	39000	12100	31.0889	-85000		6.6	21590	22640	-1050	38.5618	-59000
6.61	28400	27356	1044	30.4099	-130000		7.61	49200	38800	10400	31.1393	-85000		6.61	21700	22820	-1120	38.5618	-59000
6.62	29200	28192	1008	30.4705	-130000		7.62	47600	38700	8900	31.1387	-85000		6.62	21820	23030	-1210	38.5171	-59000
6.63	30500	29456	1044	30.4705	-130000		7.63	46100	38700	7400	31.1284	-85000		6.63	21970	23250	-1280	38.5171	-59000
6.64	32500	31276	1224	30.4705	-130000		7.64	45000	38600	6400	31.2427	-85000		6.64	22160	23510	-1350	38.5171	-59000
6.65	34300	33112	1188	30.4705	-130000		7.65	44200	38700	5500	31.2642	-85000		6.65	22400	23800	-1400	38.5848	-59000
6.66	36700	35476	1224	30.4705	-130000		7.66	43600	38800	4800	31.1673	-85000		6.66	22690	24120	-1430	38.5848	-59000
6.67	39300	38184	1116	30.4705	-130000		7.67	43200	38900	4300	31.2882	-85000		6.67	23030	24480	-1450	38.7091	-59000
6.68	42900	41784	1116	30.5539	-130000		7.68	42900	39100	3800	31.2782	-85000		6.68	23450	24890	-1440	38.7091	-59000
6.69	47000	45920	1080	30.5539	-130000		7.69	42600	39300	3300	31.3196	-85000		6.69	23960	25350	-1390	38.7204	-59000
6.7	51700	50656	1044	30.5775	-130000		7.7	42300	39500	2800	31.3037	-85000		6.7	24530	25860	-1330	38.7204	-59000
6.71	56200	55552	648	30.5775	-130000		7.71	42200	39800	2400	31.344	-85000		6.71	25170	26420	-1250	38.7204	-59000
6.72	61400	61112	288	30.5775	-130000		7.72	42200	40100	2100	31.5219	-85000		6.72	25890	27030	-1140	38.7204	-59000
6.73	66400	66688	-288	30.5775	-130000		7.73	42300	40500	1800	31.479	-85000		6.73	26690	27680	-990	38.6536	-59000
6.74	72100	72820	-720	30.6178	-130000		7.74	42500	40900	1600	31.49	-85000		6.74	27570	28400	-830	38.8901	-59000
6.75	77100	78504	-1404	30.6178	-130000		7.75	42800	41300	1500	31.5737	-85000		6.75	28500	29100	-600	38.8901	-59000
6.76	82600	84436	-1836	30.6178	-130000		7.76	43200	41800	1400	31.5158	-85000		6.76	29500	29700	-200	38.868	-59000
6.77	87700	89824	-2124	30.6178	-130000		7.77	43600	42300	1300	31.5773	-85000		6.77	30400	30400	0	38.868	-59000
6.78	92100	94404	-2304	30.9364	-130000		7.78	44200	42800	1400	31.6795	-85000		6.78	31400	30900	500	38.9798	-59000
6.79	96400	98416	-2016	30.9364	-130000		7.79	44800	43300	1500	31.5776	-85000		6.79	32200	31200	1000	38.9798	-59000
6.8	99400	100696	-1296	30.9364	-130000		7.8	45500	43900	1600	31.6404	-85000		6.8	32900	31400	1500	38.9472	-59000
6.81	102000	102360	-360	30.9364	-130000		7.81	46300	44400	1900	31.7021	-85000		6.81	33400	31400	2000	39.148	-59000
6.82	103000	101920	1080	31.016	-130000		7.82	47100	44800	2300	31.7782	-85000		6.82	33600	31100	2500	39.148	-59000
6.83	102000	99948	2052	31.016	-130000		7.83	47800	45300	2500	31.8102	-85000		6.83	33400	30700	2700	39.0818	-59000
6.84	99400	96340	3060	31.1015	-130000		7.84	48400	45700	2700	31.7288	-85000		6.84	32900	30200	2700	39.1598	-59000
6.85	95000	91292	3708	31.1015	-130000		7.85	49000	46000	3000	31.7384	-85000		6.85	32100	29600	2500	39.1598	-59000
6.86	89400	85260	4140	31.1015	-130000		7.86	49400	46200	3200	31.7184	-85000		6.86	31000	28900	2100	39.2265	-59000
6.87	81200	77528	3672	31.1015	-130000		7.87	49400	46400	3000	31.8019	-85000		6.87	29700	28200	1500	39.2265	-59000
6.88	72000	69228	2772	31.1178	-130000		7.88	49100	46500	2600	31.8559	-85000		6.88	28200	27560	640	39.1604	-59000
6.89	61300	60076	1224	31.1178	-130000		7.89	48500	46600	1900	31.8095	-85000		6.89	26850	26950	-100	39.1604	-59000
6.9	50900	51332	-432	31.1178	-130000		7.9	47400	46500	900	31.7477	-85000		6.9	25610	26380	-770	39.3161	-59000
6.91	42300	43956	-1656	31.1178	-130000		7.91	46100	46400	-300	31.7985	-85000		6.91	24570	25870	-1300	39.3161	-59000
6.92	35900	38276	-2376	31.1773	-130000		7.92	44500	46300	-1800	31.8074	-85000		6.92	23790	25420	-1630	39.2944	-59000
6.93	31300	33928	-2628	31.1773	-130000		7.93	43000	46200	-3200	31.8714	-85000		6.93	23240	25010	-1770	39.2944	-59000
6.94	28400	30956	-2556	31.1773	-130000		7.94	41400	46000	-4600	31.8268	-85000		6.94	22880	24650	-1770	39.4159	-59000
6.95	27000	29124	-2124	31.1773	-130000		7.95	40000	45900	-5900	31.8557	-85000		6.95	22660	24330	-1670	39.4159	-59000
6.96	25800	27636	-1836	31.2559	-130000		7.96	38800	45800	-7000	31.8498	-85000		6.96	22530	24060	-1530	39.4494	-59000
6.97	25200	26676	-1476	31.2559	-130000		7.97	37900	45800	-7900	31.887	-85000		6.97	22440	23820	-1380	39.4494	-59000
6.98	24800	25988	-1188	31.2559	-130000		7.98	37200	45900	-8700	31.9253	-85000		6.98	22370	23610	-1240	39.4494	-59000
6.99	24500	25436	-936	31.2559	-130000		7.99	37000	46100	-9100	31.952	-85000		6.99	22320	23430	-1110	39.4494	-59000
7	24100	24928	-828	31.3373	-130000		8	36900	46400	-9500	31.9237	-85000		7	22280	23270	-990	39.5605	-59000
7.01	24300	24876	-576	31.3373	-130000		8.01	37100	46900	-9800	32.0473	-85000		7.01	22230	23140	-910	39.5605	-59000
7.02	23800	24412	-612	31.4259	-130000		8.02	37500	47500	-10000	32.0451	-85000		7.02	22200	23030	-830	39.5277	-59000
7.03	23900	24368	-468	31.4259	-130000		8.03	38000	48300	-10300	32.211	-85000		7.03	22170	22940	-770	39.5498	-59000
7.04	23900	24296	-396	31.4259	-130000		8.04	38700	49200	-10500	32.094	-85000		7.04	22150	22860	-710	39.5498	-59000
7.05	23800	24196	-396	31.4259	-130000		8.05	39500	50300	-10800	32.1856	-85000		7.05	22130	22800	-670	39.6495	-59000
7.06	23800	24160	-360	31.5334	-130000		8.06	40500	51400	-10900	32.2253	-85000		7.06	22120	22750	-630	39.7165	-59000
7.07	23900	24224	-324	31.5334	-130000		8.07	41800	52700	-10900	32.1779	-85000		7.07	22120	22710	-590	39.7165	-59000
7.08	23900	24224	-324	31.5393	-130000		8.08	43200	54000	-10800	32.2654	-85000		7.08	22120	22690	-570	39.7394	-59000
7.09	24000	24288	-288	31.5393	-130000		8.09	45000	55300	-10300	32.2058	-85000		7.09	22110	22670	-560	39.8704	-59000
7.1	24300	24516	-216	31.5946	-130000		8.1	46900	56600	-9700	32.2706	-85000		7.1	22120	22670	-550	39.8704	-59000
7.11	24300	24552	-252	31.5946	-130000		8.11	49000	57900	-8900	32.2371	-85000		7.11	22120	22680	-560	39.7944	-59000
7.12	24600	24780	-180	31.5946	-130000		8.12	51400	59000	-7600	32.2853	-85000		7.12	22140	22690	-550	39.9916	-59000
7.13	24900	25044	-144	31.5946	-130000		8.13	53900	60000	-6100	32.3356	-85000		7.13	22170	22720	-550	39.9916	-59000
7.14	24900	25152	-252	31.6566	-130000		8.14	56600	60800	-4200	32.4102	-85000		7.14	22210	22760	-550	39.9699	-59000
7.15	25600	25708	-108	31.6566	-130000		8.15	59200	61400	-2200	32.3197	-85000		7.15	22250	22810	-560	39.9265	-59000
7.16	25800	25980	-180	31.6566	-130000		8.16	61800	61700	100	32.4163	-85000		7.16	22300	22860	-560	39.9265	-59000
7.17	26400	26544	-144	31.6566	-130000		8.17	64300	61800	2500	32.4419	-85000		7.17	22350	22930	-580	40.0465	-59000
7.18	27100	27208	-108	31.663	-130000		8.18	66600	61600	5000	32.4648	-85000		7.18	22400	23010	-610	39.949	-59000
7.19	27900	27972	-72	31.663	-130000		8.19	68300	61100	7200	32.5509	-85000		7.19	22460	23100	-640	40.1892	-59000
7.2	28900	28900	0	31.6923	-130000		8.2	69400	60400	9000	32.4666	-85000		7.2	22540	23200	-660	40.1568	-59000
7.21	29700	29808	-108	31.6923	-130000		8.21	69700	59500	10200	32.514	-85000		7.21	22630	23320	-690	40.1568	-59000
7.22	31200	31164	36	31.6923	-130000		8.22	69200	58300	10900	32.5457	-85000		7.22	22740	23450	-710	40.1786	-59000
7.23	32500	32500	0	31.6923	-130000		8.23	67800	56900	10900	32.5245	-85000		7.23	22860	23590	-730	40.1786	-59000
7.24	34400	34292	108	31.7892	-130000		8.24	65600	55400	10200	32.4932	-85000		7.24	23000	23760	-760	40.2117	-59000
7.25	35700	35772	-72	31.9179	-130000		8.25	62900	53800	9100	32.5087	-85000		7.25	23140	23940	-800	40.2117	-59000
7.26	37700	37808	-108	31.9179	-130000		8.26	59600	52100	7500	32.6225	-85000		7.26	23300	24140	-840	40.277	-59000
7.27	40200	40236	-36	31.9179	-130000		8.27	56100	50400	5700	32.6582	-85000		7.27	23490	24370	-880	40.277	-59000
7.28	42700	42772	-72	31.9179	-130000		8.28	52600	48700	3900	32.6451	-85000		7.28	23700	24620	-920	40.4516	-59000
7.29	45700	45736	-36	31.9179	-130000		8.29	49300	47000	2300	32.6417	-85000		7.29	23950	24900	-950	40.4516	-59000
7.3	48900	48972	-72	31.9179	-130000		8.3	46300	45400	900	32.6271	-85000		7.3	24240	25210	-970	40.4516	-59000
7.31	53000	52964	36	31.947	-130000		8.31	43800	43900	-100	32.6441	-85000		7.31	24560	25550	-990	40.4516	-59000
7.32	57600	57456	144	31.947	-130000		8.32	41700	42500	-800	32.6395	-85000		7.32	24910	25940	-1030	40.3657	-59000
7.33	63100	62740	360	31.9659	-130000		8.33	40000	41200	-1200	32.7247	-85000		7.33	25290	26370	-1080	40.42	-59000
7.34	69900	69144	756	31.9659	-130000		8.34	38600	40000	-1400	32.8555	-85000		7.34	25720	26860	-1140	40.42	-59000
7.35	77400	76320	1080	32.0491	-130000		8.35	37500	39000	-1500	32.7648	-85000		7.35	26210	27390	-1180	40.6147	-59000
7.36	85100	84020	1080	32.0491	-130000		8.36	36600	38000	-1400	32.8281	-85000		7.36	26780	27990	-1210	40.6689	-59000
7.37	93900	92820	1080	32.1262	-130000		8.37	35900	37200	-1300	32.8847	-85000		7.37	27450	28700	-1250	40.6689	-59000
7.38	103000	102280	720	32.1262	-130000		8.38	35300	36500	-1200	32.918	-85000		7.38	28200	29400	-1200	40.5727	-59000
7.39	113000	112640	360	32.1262	-130000		8.39	34800	35900	-1100	32.9331	-85000		7.39	29100	30200	-1100	40.7015	-59000
7.4	122000	122720	-720	32.1262	-130000		8.4	34500	35400	-900	33.011	-85000		7.4	30100	31100	-1000	40.7015	-59000
7.41	132000	133800	-1800	32.1647	-130000		8.41	34200	34900	-700	33.0335	-85000		7.41	31200	32200	-1000	40.8097	-59000
7.42	141000	144240	-3240	32.1647	-130000		8.42	34000	34500	-500	33.0173	-85000		7.42	32400	33300	-900	40.8097	-59000
7.43	150000	154320	-4320	32.1647	-130000		8.43	33800	34200	-400	33.0837	-85000		7.43	33800	34500	-700	40.7565	-59000
7.44	159000	164040	-5040	32.1647	-130000		8.44	33600	33900	-300	33.1314	-85000		7.44	35300	35800	-500	40.7993	-59000
7.45	169000	173680	-4680	32.3013	-130000		8.45	33600	33700	-100	33.1264	-85000		7.45	36900	37200	-300	40.7993	-59000
7.46	176000	180320	-4320	32.3013	-130000		8.46	33500	33400	100	33.1056	-85000		7.46	38600	38700	-100	40.864	-59000
7.47	183000	185880	-2880	32.3554	-130000		8.47	33400	33200	200	33.1267	-85000		7.47	40300	40300	0	40.864	-59000
7.48	188000	188720	-720	32.3554	-130000		8.48	33300	33000	300	33.094	-85000		7.48	42200	41900	300	40.8327	-59000
7.49	189000	187920	1080	32.3937	-130000		8.49	33300	32900	400	33.1642	-85000		7.49	44000	43400	600	40.8327	-59000
7.5	188000	184040	3960	32.3937	-130000		8.5	33200	32700	500	33.1353	-85000		7.5	45700	44800	900	40.9618	-59000
7.51	184000	177880	6120	32.4161	-130000		8.51	33000	32500	500	33.1462	-85000		7.51	47400	46100	1300	40.9618	-59000
7.52	177000	168720	8280	32.4161	-130000		8.52	32700	32400	300	33.2452	-85000		7.52	48900	47100	1800	40.9618	-59000
7.53	165000	156000	9000	32.4415	-130000		8.53	32300	32200	100	33.2434	-85000		7.53	50100	47800	2300	40.962	-59000
7.54	150000	141360	8640	32.4415	-130000		8.54	31900	32000	-100	33.1337	-85000		7.54	50900	48100	2800	41.0371	-59000
7.55	132000	125160	6840	32.4415	-130000		8.55	31400	31900	-500	33.1473	-85000		7.55	51300	48100	3200	41.0371	-59000
7.56	112000	107428	4572	32.4415	-130000		8.56	30900	31700	-800	33.192	-85000		7.56	51200	47600	3600	41.2299	-59000
7.57	90600	89376	1224	32.4697	-130000		8.57	30300	31600	-1300	33.2183	-85000		7.57	50600	46800	3800	41.2299	-59000
7.58	71900	73484	-1584	32.4697	-130000		8.58	29800	31400	-1600	33.2727	-85000		7.58	49400	45800	3600	41.2088	-59000
7.59	56800	60364	-3564	32.5269	-130000		8.59	29300	31300	-2000	33.2401	-85000		7.59	47800	44500	3300	41.1665	-59000
7.6	46300	50692	-4392	32.5269	-130000		8.6	28800	31200	-2400	33.2749	-85000		7.6	45800	43000	2800	41.1665	-59000
7.61	39600	43920	-4320	32.5269	-130000		8.61	28300	31000	-2700	33.2953	-85000		7.61	43500	41500	2000	41.1885	-59000
7.62	35400	39180	-3780	32.5269	-130000		8.62	27900	30900	-3000	33.3121	-85000		7.62	41000	40000	1000	41.1885	-59000
7.63	32600	35732	-3132	32.5459	-130000		8.63	27600	30700	-3100	33.3205	-85000		7.63	38400	38500	-100	41.3158	-59000
7.64	30300	32928	-2628	32.5459	-130000		8.64	27300	30600	-3300	33.3737	-85000		7.64	36000	37000	-1000	41.3911	-59000
7.65	29300	31280	-1980	32.6435	-130000		8.65	27000	30500	-3500	33.3574	-85000		7.65	33800	35600	-1800	41.3911	-59000
7.66	28500	29940	-1440	32.6435	-130000		8.66	26700	30300	-3600	33.3428	-85000		7.66	31800	34300	-2500	41.4447	-59000
7.67	27900	28944	-1044	32.6435	-130000		8.67	26400	30200	-3800	33.3592	-85000		7.67	30200	33100	-2900	41.4447	-59000
7.68	27400	28156	-756	32.6435	-130000		8.68	26200	30100	-3900	33.3773	-85000		7.68	28900	31900	-3000	41.5729	-59000
7.69	27000	27576	-576	32.672	-130000		8.69	26000	30000	-4000	33.4472	-85000		7.69	27840	30900	-3060	41.5729	-59000
7.7	27100	27388	-288	32.672	-130000		8.7	25900	29900	-4000	33.4032	-85000		7.7	26980	30000	-3020	41.5731	-59000
7.71	27000	27144	-144	32.672	-130000		8.71	25800	29800	-4000	33.41	-85000		7.71	26270	29200	-2930	41.5731	-59000
7.72	26600	26744	-144	32.672	-130000		8.72	25700	29700	-4000	33.3822	-85000		7.72	25690	28400	-2710	41.6891	-59000
7.73	26900	26900	0	32.7004	-130000		8.73	25600	29600	-4000	33.4311	-85000		7.73	25230	27730	-2500	41.6787	-59000
7.74	27000	26928	72	32.7004	-130000		8.74	25600	29600	-4000	33.4904	-85000		7.74	24850	27110	-2260	41.6787	-59000
7.75	27100	27028	72	32.7004	-130000		8.75	25500	29500	-4000	33.5037	-85000		7.75	24550	26560	-2010	41.6473	-59000
7.76	27400	27292	108	32.7004	-130000		8.76	25500	29400	-3900	33.497	-85000		7.76	24300	26060	-1760	41.5949	-59000
7.77	27500	27464	36	32.719	-130000		8.77	25600	29400	-3800	33.5486	-85000		7.77	24080	25610	-1530	41.7106	-59000
7.78	27500	27572	-72	32.719	-130000		8.78	25600	29400	-3800	33.5544	-85000		7.78	23900	25210	-1310	41.7106	-59000
7.79	27900	27972	-72	32.719	-130000		8.79	25600	29300	-3700	33.5608	-85000		7.79	23740	24840	-1100	41.7106	-59000
7.8	28200	28344	-144	32.719	-130000		8.8	25700	29300	-3600	33.6426	-85000		7.8	23600	24510	-910	41.7106	-59000
7.81	28700	28808	-108	32.9388	-130000		8.81	25800	29300	-3500	33.6079	-85000		7.81	23490	24210	-720	41.6478	-59000
7.82	28900	29080	-180	32.9388	-130000		8.82	26000	29300	-3300	33.7288	-85000		7.82	23410	23940	-530	41.8272	-59000
7.83	29100	29352	-252	32.9388	-130000		8.83	26200	29200	-3000	33.6433	-85000		7.83	23350	23700	-350	41.7958	-59000
7.84	29300	29552	-252	32.9388	-130000		8.84	26500	29200	-2700	33.6913	-85000		7.84	23300	23470	-170	41.8169	-59000
7.85	29300	29552	-252	33.0476	-130000		8.85	26700	29200	-2500	33.7706	-85000		7.85	23250	23270	-20	41.8169	-59000
7.86	29900	29900	0	33.0476	-130000		8.86	27100	29200	-2100	33.7353	-85000		7.86	23190	23080	110	41.8907	-59000
7.87	29900	29828	72	33.0476	-130000		8.87	27400	29100	-1700	33.706	-85000		7.87	23110	22910	200	41.8907	-59000
7.88	29800	29584	216	33.0476	-130000		8.88	27800	29100	-1300	33.7424	-85000		7.88	23000	22750	250	41.9226	-59000
7.89	29500	29212	288	33.1006	-130000		8.89	28200	29000	-800	33.7215	-85000		7.89	22870	22610	260	41.9226	-59000
7.9	28900	28576	324	33.1006	-130000		8.9	28600	28900	-300	33.7479	-85000		7.9	22730	22470	260	42.0282	-59000
7.91	28500	28068	432	33.1006	-130000		8.91	29000	28800	200	33.7656	-85000		7.91	22580	22350	230	42.0282	-59000
7.92	27600	27240	360	33.1006	-130000		8.92	29200	28700	500	33.7558	-85000		7.92	22440	22240	200	41.997	-59000
7.93	26600	26348	252	33.1381	-130000		8.93	29500	28500	1000	33.7463	-85000		7.93	22310	22130	180	41.997	-59000
7.94	25500	25392	108	33.1381	-130000		8.94	29700	28400	1300	33.8595	-85000		7.94	22190	22040	150	42.1129	-59000
7.95	24900	24756	144	33.1381	-130000		8.95	29800	28200	1600	33.7586	-85000		7.95	22080	21950	130	42.1129	-59000
7.96	24300	24192	108	33.1381	-130000		8.96	29800	28000	1800	33.8942	-85000		7.96	21990	21870	120	42.0506	-59000
7.97	23300	23372	-72	33.1601	-130000		8.97	29600	27800	1800	33.9438	-85000		7.97	21910	21790	120	42.239	-59000
7.98	22700	22808	-108	33.1601	-130000		8.98	29400	27600	1800	33.9191	-85000		7.98	21850	21730	120	42.2916	-59000
7.99	22300	22408	-108	33.1601	-130000		8.99	29000	27400	1600	33.9081	-85000		7.99	21800	21660	140	42.2916	-59000
8	22200	22236	-36	33.1601	-130000		9	28600	27200	1400	33.9719	-85000		8	21770	21600	170	42.2812	-59000
8.01	22200	22128	72	33.1849	-130000		9.01	28100	27000	1100	34.05	-85000		8.01	21740	21550	190	42.2502	-59000
8.02	21900	21864	36	33.1849	-130000		9.02	27700	26900	800	34.012	-85000		8.02	21730	21500	230	42.2502	-59000
8.03	21800	21728	72	33.3676	-130000		9.03	27200	26700	500	34.1089	-85000		8.03	21710	21460	250	42.1984	-59000
8.04	21800	21692	108	33.3676	-130000		9.04	26700	26600	100	34.1441	-85000		8.04	21700	21420	280	42.2508	-59000
8.05	21800	21656	144	33.457	-130000		9.05	26300	26500	-200	34.1219	-85000		8.05	21670	21380	290	42.2508	-59000
8.06	21700	21556	144	33.457	-130000		9.06	26000	26500	-500	34.1076	-85000		8.06	21650	21350	300	42.428	-59000
8.07	21700	21520	180	33.457	-130000		9.07	25800	26400	-600	34.1296	-85000		8.07	21610	21320	290	42.428	-59000
8.08	21900	21648	252	33.457	-130000		9.08	25700	26500	-800	34.1833	-85000		8.08	21570	21300	270	42.4385	-59000
8.09	21600	21420	180	33.5127	-130000		9.09	25700	26500	-800	34.1968	-85000		8.09	21530	21280	250	42.4385	-59000
8.1	21600	21420	180	33.5127	-130000		9.1	25800	26600	-800	34.1724	-85000		8.1	21500	21260	240	42.3766	-59000
8.11	21600	21384	216	33.5127	-130000		9.11	25900	26800	-900	34.2322	-85000		8.11	21480	21250	230	42.3766	-59000
8.12	21500	21320	180	33.5127	-130000		9.12	26100	27000	-900	34.276	-85000		8.12	21470	21240	230	42.4908	-59000
8.13	21600	21384	216	33.5369	-130000		9.13	26300	27200	-900	34.274	-85000		8.13	21470	21240	230	42.4908	-59000
8.14	21800	21512	288	33.5369	-130000		9.14	26700	27500	-800	34.3168	-85000		8.14	21480	21240	240	42.398	-59000
8.15	21600	21384	216	33.5892	-130000		9.15	27000	27800	-800	34.3727	-85000		8.15	21490	21240	250	42.398	-59000
8.16	21700	21448	252	33.5892	-130000		9.16	27400	28100	-700	34.2783	-85000		8.16	21510	21250	260	42.6268	-59000
8.17	21800	21512	288	33.5892	-130000		9.17	27800	28500	-700	34.4231	-85000		8.17	21520	21260	260	42.6268	-59000
8.18	21900	21576	324	33.5892	-130000		9.18	28300	28800	-500	34.3832	-85000		8.18	21540	21280	260	42.5959	-59000
8.19	22200	21768	432	33.611	-130000		9.19	28800	29200	-400	34.4265	-85000		8.19	21550	21300	250	42.5959	-59000
8.2	21900	21612	288	33.611	-130000		9.2	29200	29500	-300	34.3884	-85000		8.2	21560	21330	230	42.5753	-59000
8.21	22200	21804	396	33.611	-130000		9.21	29700	29800	-100	34.3623	-85000		8.21	21560	21370	190	42.5753	-59000
8.22	22300	21904	396	33.611	-130000		9.22	30200	30100	100	34.459	-85000		8.22	21570	21410	160	42.8352	-59000
8.23	22200	21876	324	33.611	-130000		9.23	30700	30300	400	34.4702	-85000		8.23	21580	21460	120	42.8352	-59000
8.24	22400	22076	324	33.611	-130000		9.24	31100	30400	700	34.4806	-85000		8.24	21600	21510	90	42.8769	-59000
8.25	22700	22340	360	33.8956	-130000		9.25	31400	30500	900	34.5464	-85000		8.25	21620	21570	50	42.8769	-59000
8.26	22900	22540	360	33.8956	-130000		9.26	31600	30600	1000	34.5446	-85000		8.26	21640	21650	-10	42.9184	-59000
8.27	23400	23004	396	33.8956	-130000		9.27	31600	30500	1100	34.6097	-85000		8.27	21660	21730	-70	42.9082	-59000
8.28	24100	23596	504	33.8956	-130000		9.28	31500	30400	1100	34.5703	-85000		8.28	21680	21820	-140	42.9082	-59000
8.29	24600	24132	468	33.9139	-130000		9.29	31100	30200	900	34.6755	-85000		8.29	21710	21930	-220	42.8468	-59000
8.3	25400	24896	504	33.9139	-130000		9.3	30600	29900	700	34.6659	-85000		8.3	21740	22040	-300	42.8468	-59000
8.31	26100	25632	468	33.9139	-130000		9.31	30000	29500	500	34.651	-85000		8.31	21790	22170	-380	42.9914	-59000
8.32	27400	26860	540	33.9139	-130000		9.32	29200	29100	100	34.6884	-85000		8.32	21870	22320	-450	43.0324	-59000
8.33	28400	27932	468	33.9961	-130000		9.33	28400	28600	-200	34.7074	-85000		8.33	21980	22480	-500	43.0324	-59000
8.34	29700	29268	432	33.9961	-130000		9.34	27600	28100	-500	34.7151	-85000		8.34	22120	22650	-530	42.9924	-59000
8.35	31000	30676	324	33.9961	-130000		9.35	26800	27600	-800	34.7897	-85000		8.35	22290	22850	-560	43.1153	-59000
8.36	32500	32284	216	33.9961	-130000		9.36	26100	27000	-900	34.7816	-85000		8.36	22490	23060	-570	43.1153	-59000
8.37	33700	33736	-36	34.0144	-130000		9.37	25600	26400	-800	34.7844	-85000		8.37	22710	23290	-580	43.2086	-59000
8.38	35400	35544	-144	34.0144	-130000		9.38	25100	25900	-800	34.8187	-85000		8.38	22950	23540	-590	43.2086	-59000
8.39	36700	37096	-396	34.1082	-130000		9.39	24700	25300	-600	34.7757	-85000		8.39	23210	23810	-600	43.2086	-59000
8.4	38000	38612	-612	34.1082	-130000		9.4	24400	24700	-300	34.7846	-85000		8.4	23500	24090	-590	43.2086	-59000
8.41	39700	40312	-612	34.1082	-130000		9.41	24200	24200	0	34.7736	-85000		8.41	23830	24390	-560	43.3638	-59000
8.42	40800	41556	-756	34.1082	-130000		9.42	23900	23700	200	34.755	-85000		8.42	24190	24700	-510	43.3638	-59000
8.43	42100	42748	-648	34.163	-130000		9.43	23600	23200	400	34.799	-85000		8.43	24570	25010	-440	43.3639	-59000
8.44	43000	43504	-504	34.163	-130000		9.44	23300	22800	500	34.8302	-85000		8.44	24970	25310	-340	43.4761	-59000
8.45	43700	43952	-252	34.163	-130000		9.45	23000	22300	700	34.8052	-85000		8.45	25390	25600	-210	43.4761	-59000
8.46	44000	43928	72	34.163	-130000		9.46	22600	22000	600	34.8835	-85000		8.46	25810	25870	-60	43.4356	-59000
8.47	43700	43340	360	34.2355	-130000		9.47	22200	21600	600	34.8292	-85000		8.47	26200	26090	110	43.4356	-59000
8.48	43400	42644	756	34.2355	-130000		9.48	21800	21300	500	34.8612	-85000		8.48	26570	26270	300	43.507	-59000
8.49	42400	41356	1044	34.2593	-130000		9.49	21400	21000	400	34.8992	-85000		8.49	26890	26380	510	43.507	-59000
8.5	40700	39584	1116	34.2593	-130000		9.5	21000	20800	200	34.9184	-85000		8.5	27150	26430	720	43.4969	-59000
8.51	38800	37648	1152	34.332	-130000		9.51	20600	20600	0	35.0353	-85000		8.51	27340	26410	930	43.4058	-59000
8.52	36400	35356	1044	34.332	-130000		9.52	20300	20400	-100	34.9435	-85000		8.52	27420	26310	1110	43.6095	-59000
8.53	33000	32496	504	34.332	-130000		9.53	20000	20200	-200	35.0034	-85000		8.53	27380	26150	1230	43.6095	-59000
8.54	30300	30120	180	34.332	-130000		9.54	19800	20000	-200	34.9804	-85000		8.54	27210	25940	1270	43.5793	-59000
8.55	27600	27780	-180	34.4916	-130000		9.55	19600	19900	-300	34.9613	-85000		8.55	26900	25680	1220	43.5793	-59000
8.56	25300	25804	-504	34.4971	-130000		9.56	19500	19700	-200	35.0611	-85000		8.56	26450	25390	1060	43.5996	-59000
8.57	23700	24312	-612	34.4971	-130000		9.57	19400	19600	-200	35.0557	-85000		8.57	25880	25070	810	43.5996	-59000
8.58	22300	23020	-720	34.4971	-130000		9.58	19300	19500	-200	35.1055	-85000		8.58	25240	24750	490	43.5593	-59000
8.59	21600	22248	-648	34.4971	-130000		9.59	19200	19400	-200	35.2071	-85000		8.59	24580	24430	150	43.5593	-59000
8.6	21200	21740	-540	34.5482	-130000		9.6	19200	19300	-100	35.092	-85000		8.6	23940	24120	-180	43.5593	-59000
8.61	20800	21268	-468	34.5482	-130000		9.61	19100	19200	-100	35.1105	-85000		8.61	23350	23810	-460	43.5802	-59000
8.62	20700	21024	-324	34.6055	-130000		9.62	19100	19100	0	35.2074	-85000		8.62	22850	23520	-670	43.5802	-59000
8.63	20600	20816	-216	34.6055	-130000		9.63	19000	19000	0	35.1487	-85000		8.63	22450	23250	-800	43.7018	-59000
8.64	20300	20516	-216	34.6055	-130000		9.64	19000	18900	100	35.2588	-85000		8.64	22140	22990	-850	43.7018	-59000
8.65	20200	20380	-180	34.6055	-130000		9.65	18900	18800	100	35.2833	-85000		8.65	21920	22760	-840	43.7537	-59000
8.66	20200	20308	-108	34.6384	-130000		9.66	18900	18700	200	35.2573	-85000		8.66	21750	22540	-790	43.7537	-59000
8.67	19900	20044	-144	34.6384	-130000		9.67	18900	18700	200	35.2382	-85000		8.67	21620	22340	-720	43.8552	-59000
8.68	20000	20072	-72	34.656	-130000		9.68	18900	18600	300	35.2723	-85000		8.68	21530	22150	-620	43.825	-59000
8.69	20000	20036	-36	34.656	-130000		9.69	18800	18500	300	35.3635	-85000		8.69	21460	21990	-530	43.8256	-59000
8.7	19700	19808	-108	34.728	-130000		9.7	18800	18500	300	35.2377	-85000		8.7	21390	21830	-440	43.7954	-59000
8.71	19900	19900	0	34.728	-130000		9.71	18700	18400	300	35.3166	-85000		8.71	21340	21690	-350	43.9476	-59000
8.72	19900	19900	0	34.7394	-130000		9.72	18700	18400	300	35.3728	-85000		8.72	21300	21570	-270	44.0079	-59000
8.73	20000	19928	72	34.7394	-130000		9.73	18600	18400	200	35.3473	-85000		8.73	21270	21450	-180	44.0079	-59000
8.74	19800	19800	0	34.8471	-130000		9.74	18600	18300	300	35.3994	-85000		8.74	21250	21340	-90	44.0487	-59000
8.75	19600	19636	-36	34.8471	-130000		9.75	18600	18300	300	35.3535	-85000		8.75	21230	21250	-20	44.0487	-59000
8.76	19700	19700	0	34.8471	-130000		9.76	18600	18300	300	35.3131	-85000		8.76	21210	21160	50	44.0187	-59000
8.77	19700	19700	0	34.8471	-130000		9.77	18700	18400	300	35.4325	-85000		8.77	21200	21080	120	44.0187	-59000
8.78	19600	19600	0	34.874	-130000		9.78	18700	18400	300	35.4491	-85000		8.78	21190	21010	180	43.9686	-59000
8.79	19500	19536	-36	34.874	-130000		9.79	18800	18400	400	35.464	-85000		8.79	21180	20950	230	43.9686	-59000
8.8	19400	19472	-72	34.874	-130000		9.8	18900	18500	400	35.3716	-85000		8.8	21170	20890	280	44.0793	-59000
8.81	19500	19536	-36	34.874	-130000		9.81	18900	18600	300	35.4063	-85000		8.81	21160	20840	320	44.0793	-59000
8.82	19700	19628	72	34.8915	-130000		9.82	19000	18600	400	35.4379	-85000		8.82	21150	20790	360	44.0193	-59000
8.83	19800	19692	108	34.8915	-130000		9.83	19000	18700	300	35.4027	-85000		8.83	21140	20750	390	44.0193	-59000
8.84	19800	19692	108	34.8915	-130000		9.84	19000	18800	200	35.4902	-85000		8.84	21130	20710	420	43.9892	-59000
8.85	19500	19500	0	34.8915	-130000		9.85	19000	18900	100	35.4905	-85000		8.85	21120	20680	440	44.141	-59000
8.86	19500	19500	0	34.9452	-130000		9.86	19100	19100	0	35.4711	-85000		8.86	21100	20640	460	44.141	-59000
8.87	19400	19436	-36	34.9452	-130000		9.87	19100	19200	-100	35.4957	-85000		8.87	21100	20620	480	44.2516	-59000
8.88	19700	19628	72	34.9452	-130000		9.88	19100	19300	-200	35.5847	-85000		8.88	21100	20590	510	44.3832	-59000
8.89	19600	19564	36	34.9452	-130000		9.89	19200	19400	-200	35.505	-85000		8.89	21090	20570	520	44.3734	-59000
8.9	19800	19692	108	35.019	-130000		9.9	19300	19500	-200	35.5263	-85000		8.9	21100	20550	550	44.3734	-59000
8.91	19800	19692	108	35.019	-130000		9.91	19300	19600	-300	35.5561	-85000		8.91	21100	20530	570	44.4339	-59000
8.92	20000	19856	144	35.0756	-130000		9.92	19400	19700	-300	35.5437	-85000		8.92	21100	20520	580	44.4339	-59000
8.93	20000	19856	144	35.0756	-130000		9.93	19400	19700	-300	35.6584	-85000		8.93	21110	20510	600	44.4046	-59000
8.94	20100	19920	180	35.2021	-130000		9.94	19500	19800	-300	35.7224	-85000		8.94	21120	20500	620	44.4046	-59000
8.95	20000	19892	108	35.2021	-130000		9.95	19500	19800	-300	35.6653	-85000		8.95	21130	20490	640	44.5253	-59000
8.96	19900	19864	36	35.2079	-130000		9.96	19400	19800	-400	35.7152	-85000		8.96	21150	20480	670	44.5253	-59000
8.97	20200	20056	144	35.2079	-130000		9.97	19400	19700	-300	35.7064	-85000		8.97	21170	20480	690	44.6254	-59000
8.98	20300	20192	108	35.2523	-130000		9.98	19300	19700	-400	35.7167	-85000		8.98	21180	20480	700	44.6254	-59000
8.99	20800	20548	252	35.2523	-130000		9.99	19200	19600	-400	35.6716	-85000		8.99	21180	20480	700	44.5957	-59000
9	21100	20812	288	35.2523	-130000		10	19100	19400	-300	35.7172	-85000		9	21180	20480	700	44.5957	-59000
9.01	21400	21112	288	35.2523	-130000		10.01	18900	19300	-400	35.7357	-85000		9.01	21180	20490	690	44.6656	-59000
9.02	21900	21576	324	35.2878	-130000		10.02	18800	19200	-400	35.6917	-85000		9.02	21180	20500	680	44.6656	-59000
9.03	22300	21976	324	35.2878	-130000		10.03	18700	19000	-300	35.7264	-85000		9.03	21180	20510	670	44.5665	-59000
9.04	23400	22896	504	35.3086	-130000		10.04	18700	18800	-100	35.7448	-85000		9.04	21190	20520	670	44.5665	-59000
9.05	24000	23532	468	35.3086	-130000		10.05	18600	18600	0	35.7895	-85000		9.05	21220	20540	680	44.7761	-59000
9.06	25300	24688	612	35.3086	-130000		10.06	18600	18400	200	35.7497	-85000		9.06	21250	20550	700	44.8262	-59000
9.07	26300	25724	576	35.3086	-130000		10.07	18600	18200	400	35.8088	-85000		9.07	21280	20580	700	44.8262	-59000
9.08	27500	26960	540	35.3144	-130000		10.08	18600	18000	600	35.7871	-85000		9.08	21320	20600	720	44.7373	-59000
9.09	28900	28360	540	35.3144	-130000		10.09	18600	17800	800	35.7928	-85000		9.09	21360	20630	730	44.9565	-59000
9.1	30300	29868	432	35.3144	-130000		10.1	18700	17700	1000	35.7739	-85000		9.1	21390	20660	730	44.9565	-59000
9.11	31500	31284	216	35.3144	-130000		10.11	18700	17500	1200	35.907	-85000		9.11	21430	20700	730	44.9269	-59000
9.12	33100	33028	72	35.3321	-130000		10.12	18700	17400	1300	35.8539	-85000		9.12	21470	20740	730	44.9269	-59000
9.13	34400	34616	-216	35.3321	-130000		10.13	18800	17200	1600	35.972	-85000		9.13	21510	20780	730	44.9269	-59000
9.14	36300	36624	-324	35.3321	-130000		10.14	18900	17100	1800	35.983	-85000		9.14	21550	20830	720	44.9269	-59000
9.15	37900	38404	-504	35.3321	-130000		10.15	19100	17000	2100	36.0161	-85000		9.15	21590	20880	710	44.9468	-59000
9.16	39300	39984	-684	35.3583	-130000		10.16	19300	17000	2300	36.0138	-85000		9.16	21620	20950	670	44.9771	-59000
9.17	40600	41428	-828	35.3583	-130000		10.17	19500	16900	2600	36.0445	-85000		9.17	21660	21010	650	45.0367	-59000
9.18	42100	42856	-756	35.3583	-130000		10.18	19700	16900	2800	35.9886	-85000		9.18	21710	21090	620	44.9481	-59000
9.19	42900	43692	-792	35.3583	-130000		10.19	19900	17000	2900	36.0068	-85000		9.19	21770	21170	600	45.0974	-59000
9.2	44200	44632	-432	35.4291	-130000		10.2	20200	17000	3200	36.0294	-85000		9.2	21840	21260	580	45.0974	-59000
9.21	45000	45036	-36	35.4291	-130000		10.21	20400	17100	3300	36.1079	-85000		9.21	21920	21350	570	45.1178	-59000
9.22	45100	44812	288	35.4402	-130000		10.22	20700	17200	3500	36.1388	-85000		9.22	22000	21460	540	45.2263	-59000
9.23	44800	44152	648	35.4402	-130000		10.23	21000	17400	3600	36.2502	-85000		9.23	22090	21570	520	45.2263	-59000
9.24	44000	43028	972	35.5051	-130000		10.24	21200	17600	3600	36.1867	-85000		9.24	22180	21700	480	45.1674	-59000
9.25	42800	41540	1260	35.5051	-130000		10.25	21500	17800	3700	36.2342	-85000		9.25	22270	21830	440	45.1674	-59000
9.26	41300	39860	1440	35.5051	-130000		10.26	21800	18100	3700	36.303	-85000		9.26	22370	21980	390	45.3061	-59000
9.27	38700	37404	1296	35.5051	-130000		10.27	22100	18500	3600	36.367	-85000		9.27	22480	22130	350	45.3061	-59000
9.28	35600	34664	936	35.5196	-130000		10.28	22400	18900	3500	36.2586	-85000		9.28	22620	22300	320	45.3455	-59000
9.29	32500	31960	540	35.5196	-130000		10.29	22700	19300	3400	36.3831	-85000		9.29	22760	22470	290	45.3455	-59000
9.3	29500	29356	144	35.5196	-130000		10.3	23000	19900	3100	36.3248	-85000		9.3	22910	22650	260	45.3951	-59000
9.31	26500	26824	-324	35.5196	-130000		10.31	23300	20400	2900	36.4352	-85000		9.31	23050	22840	210	45.3951	-59000
9.32	24100	24748	-648	35.5196	-130000		10.32	23700	21000	2700	36.3507	-85000		9.32	23190	23030	160	45.3071	-59000
9.33	22600	23320	-720	35.5196	-130000		10.33	24100	21600	2500	36.4747	-85000		9.33	23320	23230	90	45.3071	-59000
9.34	21100	21928	-828	35.5461	-130000		10.34	24500	22300	2200	36.3606	-85000		9.34	23440	23420	20	45.425	-59000
9.35	20700	21348	-648	35.5461	-130000		10.35	24900	23000	1900	36.4036	-85000		9.35	23550	23600	-50	45.5241	-59000
9.36	19800	20484	-684	35.5725	-130000		10.36	25300	23700	1600	36.5153	-85000		9.36	23660	23770	-110	45.5241	-59000
9.37	19400	19976	-576	35.5725	-130000		10.37	25600	24400	1200	36.4496	-85000		9.37	23760	23920	-160	45.5145	-59000
9.38	19200	19668	-468	35.5725	-130000		10.38	25900	25000	900	36.4265	-85000		9.38	23850	24050	-200	45.5145	-59000
9.39	19100	19460	-360	35.5725	-130000		10.39	26100	25700	400	36.4494	-85000		9.39	23920	24150	-230	45.5738	-59000
9.4	18800	19124	-324	35.7939	-130000		10.4	26300	26300	0	36.6402	-85000		9.4	23960	24210	-250	45.5738	-59000
9.41	18600	18888	-288	35.7939	-130000		10.41	26400	26800	-400	36.5629	-85000		9.41	23990	24230	-240	45.5445	-59000
9.42	18800	18944	-144	35.8898	-130000		10.42	26500	27300	-800	36.536	-85000		9.42	23990	24220	-230	45.5445	-59000
9.43	18500	18680	-180	35.8951	-130000		10.43	26500	27700	-1200	36.6539	-85000		9.43	23970	24160	-190	45.6035	-59000
9.44	18200	18452	-252	35.8951	-130000		10.44	26500	28000	-1500	36.6372	-85000		9.44	23920	24070	-150	45.6035	-59000
9.45	18400	18544	-144	35.8951	-130000		10.45	26500	28200	-1700	36.5695	-85000		9.45	23840	23950	-110	45.5158	-59000
9.46	18200	18380	-180	35.8951	-130000		10.46	26500	28300	-1800	36.6408	-85000		9.46	23750	23810	-60	45.6634	-59000
9.47	18400	18472	-72	35.9445	-130000		10.47	26600	28300	-1700	36.6482	-85000		9.47	23630	23640	-10	45.6634	-59000
9.48	18000	18180	-180	35.9445	-130000		10.48	26600	28200	-1600	36.6732	-85000		9.48	23490	23460	30	45.7713	-59000
9.49	18300	18336	-36	35.9445	-130000		10.49	26700	28000	-1300	36.6557	-85000		9.49	23310	23270	40	45.7713	-59000
9.5	17900	18044	-144	35.9445	-130000		10.5	26700	27800	-1100	36.6692	-85000		9.5	23120	23070	50	45.7913	-59000
9.51	18100	18172	-72	35.9998	-130000		10.51	26700	27400	-700	36.5858	-85000		9.51	22910	22880	30	45.7913	-59000
9.52	18100	18136	-36	35.9998	-130000		10.52	26600	27100	-500	36.6883	-85000		9.52	22700	22690	10	45.7038	-59000
9.53	18100	18136	-36	35.9998	-130000		10.53	26400	26600	-200	36.6923	-85000		9.53	22500	22500	0	45.7038	-59000
9.54	17800	17908	-108	35.9998	-130000		10.54	26100	26200	-100	36.6811	-85000		9.54	22300	22330	-30	45.8994	-59000
9.55	17800	17908	-108	36.0229	-130000		10.55	25700	25700	0	36.7042	-85000		9.55	22120	22160	-40	45.8994	-59000
9.56	17700	17844	-144	36.0229	-130000		10.56	25100	25200	-100	36.6737	-85000		9.56	21960	22000	-40	45.9093	-59000
9.57	17800	17872	-72	36.0229	-130000		10.57	24600	24700	-100	36.7604	-85000		9.57	21810	21850	-40	45.9093	-59000
9.58	17500	17680	-180	36.0229	-130000		10.58	24100	24200	-100	36.7568	-85000		9.58	21670	21710	-40	45.8512	-59000
9.59	17800	17836	-36	36.0316	-130000		10.59	23500	23800	-300	36.7255	-85000		9.59	21550	21580	-30	45.8512	-59000
9.6	17700	17772	-72	36.0316	-130000		10.6	23100	23400	-300	36.7898	-85000		9.6	21440	21470	-30	45.8713	-59000
9.61	17800	17836	-36	36.1292	-130000		10.61	22800	23100	-300	36.7821	-85000		9.61	21340	21360	-20	45.8713	-59000
9.62	17900	17900	0	36.1292	-130000		10.62	22500	22800	-300	36.8553	-85000		9.62	21250	21250	0	45.9881	-59000
9.63	17500	17608	-108	36.1292	-130000		10.63	22400	22600	-200	36.7569	-85000		9.63	21170	21160	10	45.9881	-59000
9.64	17300	17480	-180	36.1292	-130000		10.64	22300	22400	-100	36.7954	-85000		9.64	21100	21080	20	46.0572	-59000
9.65	17500	17608	-108	36.2073	-130000		10.65	22400	22400	0	36.8703	-85000		9.65	21040	21000	40	46.0572	-59000
9.66	17700	17736	-36	36.2073	-130000		10.66	22500	22300	200	36.8721	-85000		9.66	20980	20930	50	46.0379	-59000
9.67	17500	17572	-72	36.2073	-130000		10.67	22700	22400	300	36.8416	-85000		9.67	20920	20860	60	46.107	-59000
9.68	17600	17636	-36	36.2073	-130000		10.68	22900	22500	400	36.8717	-85000		9.68	20860	20810	50	46.2243	-59000
9.69	17600	17636	-36	36.2333	-130000		10.69	23200	22700	500	36.8012	-85000		9.69	20820	20750	70	46.2243	-59000
9.7	17600	17636	-36	36.2333	-130000		10.7	23500	22900	600	36.8058	-85000		9.7	20780	20700	80	46.2822	-59000
9.71	17300	17444	-144	36.2333	-130000		10.71	23900	23200	700	36.8237	-85000		9.71	20760	20660	100	46.2822	-59000
9.72	17400	17472	-72	36.2333	-130000		10.72	24200	23600	600	36.872	-85000		9.72	20730	20620	110	46.2244	-59000
9.73	17500	17536	-36	36.2763	-130000		10.73	24600	23900	700	36.8248	-85000		9.73	20720	20590	130	46.2244	-59000
9.74	17100	17280	-180	36.2763	-130000		10.74	25000	24300	700	36.8684	-85000		9.74	20700	20560	140	46.3215	-59000
9.75	17600	17600	0	36.2763	-130000		10.75	25400	24800	600	36.9137	-85000		9.75	20690	20530	160	46.2932	-59000
9.76	17300	17408	-108	36.2763	-130000		10.76	25800	25200	600	36.9719	-85000		9.76	20670	20500	170	46.2932	-59000
9.77	17600	17600	0	36.3282	-130000		10.77	26200	25600	600	37.022	-85000		9.77	20650	20480	170	46.2932	-59000
9.78	17300	17408	-108	36.3282	-130000		10.78	26500	26000	500	37.0335	-85000		9.78	20640	20460	180	46.2643	-59000
9.79	17300	17408	-108	36.3282	-130000		10.79	26800	26400	400	37.008	-85000		9.79	20620	20450	170	46.4486	-59000
9.8	17400	17472	-72	36.3282	-130000		10.8	27100	26700	400	37.0937	-85000		9.8	20600	20430	170	46.4102	-59000
9.81	17400	17472	-72	36.3507	-130000		10.81	27300	27000	300	37.0824	-85000		9.81	20590	20420	170	46.5165	-59000
9.82	17800	17728	72	36.3507	-130000		10.82	27500	27200	300	37.0709	-85000		9.82	20580	20410	170	46.5165	-59000
9.83	17400	17508	-108	36.3507	-130000		10.83	27700	27400	300	37.1146	-85000		9.83	20570	20410	160	46.5165	-59000
9.84	17600	17636	-36	36.3507	-130000		10.84	27800	27400	400	37.1973	-85000		9.84	20560	20400	160	46.5165	-59000
9.85	17800	17800	0	36.4198	-130000		10.85	27900	27400	500	37.2046	-85000		9.85	20550	20400	150	46.5459	-59000
9.86	17900	17864	36	36.4198	-130000		10.86	27800	27400	400	37.2983	-85000		9.86	20540	20400	140	46.5459	-59000
9.87	17900	17900	0	36.4198	-130000		10.87	27700	27200	500	37.1965	-85000		9.87	20540	20400	140	46.6431	-59000
9.88	17900	17936	-36	36.4198	-130000		10.88	27400	27000	400	37.2638	-85000		9.88	20530	20400	130	46.6431	-59000
9.89	18100	18136	-36	36.4543	-130000		10.89	27000	26800	200	37.1882	-85000		9.89	20530	20410	120	46.6431	-59000
9.9	18500	18464	36	36.4543	-130000		10.9	26600	26500	100	37.2794	-85000		9.9	20520	20420	100	46.6431	-59000
9.91	18500	18536	-36	36.5714	-130000		10.91	26000	26200	-200	37.306	-85000		9.91	20520	20430	90	46.6144	-59000
9.92	19100	18992	108	36.5714	-130000		10.92	25300	25800	-500	37.2935	-85000		9.92	20520	20440	80	46.6337	-59000
9.93	19200	19164	36	36.5823	-130000		10.93	24700	25400	-700	37.2625	-85000		9.93	20530	20460	70	46.6337	-59000
9.94	19400	19400	0	36.5823	-130000		10.94	24000	25100	-1100	37.288	-85000		9.94	20520	20480	40	46.7211	-59000
9.95	20000	19892	108	36.7024	-130000		10.95	23300	24700	-1400	37.3516	-85000		9.95	20520	20500	20	46.7211	-59000
9.96	20300	20228	72	36.7024	-130000		10.96	22800	24400	-1600	37.3932	-85000		9.96	20520	20520	0	46.7799	-59000
9.97	20600	20564	36	36.7024	-130000		10.97	22300	24100	-1800	37.3751	-85000		9.97	20510	20550	-40	46.7799	-59000
9.98	21000	20928	72	36.7024	-130000		10.98	22000	23900	-1900	37.4821	-85000		9.98	20520	20580	-60	46.8762	-59000
9.99	21200	21200	0	36.711	-130000		10.99	21700	23700	-2000	37.3462	-85000		9.99	20540	20610	-70	46.8762	-59000
10	21700	21664	36	36.711	-130000		11	21600	23500	-1900	37.3829	-85000		10	20560	20650	-90	46.8476	-59000
10.01	21900	21900	0	36.711	-130000		11.01	21600	23400	-1800	37.5252	-85000		10.01	20590	20690	-100	46.8476	-59000
10.02	22000	22072	-72	36.711	-130000		11.02	21700	23300	-1600	37.4189	-85000		10.02	20630	20730	-100	46.8476	-59000
10.03	22600	22564	36	36.7791	-130000		11.03	21900	23200	-1300	37.5061	-85000		10.03	20670	20770	-100	46.8476	-59000
10.04	22600	22636	-36	36.7791	-130000		11.04	22100	23200	-1100	37.4698	-85000		10.04	20710	20820	-110	46.7999	-59000
10.05	22700	22736	-36	36.8698	-130000		11.05	22300	23200	-900	37.5281	-85000		10.05	20750	20870	-120	46.9149	-59000
10.06	22900	22900	0	36.8698	-130000		11.06	22500	23200	-700	37.5624	-85000		10.06	20790	20930	-140	46.9149	-59000
10.07	22800	22836	-36	36.8698	-130000		11.07	22700	23200	-500	37.5595	-85000		10.07	20830	20990	-160	46.8481	-59000
10.08	22700	22736	-36	36.8698	-130000		11.08	22900	23200	-300	37.6588	-85000		10.08	20880	21060	-180	46.8481	-59000
10.09	22700	22664	36	37.0029	-130000		11.09	23100	23200	-100	37.6133	-85000		10.09	20940	21120	-180	46.8195	-59000
10.1	22600	22492	108	37.0029	-130000		11.1	23200	23200	0	37.7107	-85000		10.1	21000	21190	-190	46.8195	-59000
10.11	22300	22192	108	37.0029	-130000		11.11	23400	23200	200	37.6358	-85000		10.11	21070	21260	-190	47.0212	-59000
10.12	22000	21856	144	37.0029	-130000		11.12	23500	23100	400	37.6422	-85000		10.12	21150	21330	-180	47.0212	-59000
10.13	21500	21356	144	37.0731	-130000		11.13	23600	23000	600	37.7024	-85000		10.13	21230	21390	-160	47.0212	-59000
10.14	21200	21020	180	37.0731	-130000		11.14	23600	22900	700	37.7166	-85000		10.14	21330	21460	-130	47.0212	-59000
10.15	20800	20620	180	37.0931	-130000		11.15	23500	22700	800	37.7227	-85000		10.15	21430	21520	-90	47.0022	-59000
10.16	20100	19992	108	37.0931	-130000		11.16	23400	22500	900	37.6808	-85000		10.16	21520	21570	-50	47.0022	-59000
10.17	19500	19464	36	37.127	-130000		11.17	23200	22300	900	37.7664	-85000		10.17	21610	21620	-10	46.9641	-59000
10.18	18900	18936	-36	37.127	-130000		11.18	22900	22100	800	37.8206	-85000		10.18	21700	21660	40	46.9641	-59000
10.19	18400	18508	-108	37.127	-130000		11.19	22600	21900	700	37.7183	-85000		10.19	21790	21690	100	46.907	-59000
10.2	17700	17952	-252	37.127	-130000		11.2	22200	21600	600	37.8303	-85000		10.2	21860	21710	150	46.9839	-59000
10.21	17500	17716	-216	37.1495	-130000		11.21	21800	21400	400	37.7288	-85000		10.21	21920	21710	210	46.9839	-59000
10.22	17300	17516	-216	37.1495	-130000		11.22	21400	21100	300	37.8384	-85000		10.22	21970	21710	260	47.1665	-59000
10.23	16900	17152	-252	37.2475	-130000		11.23	21000	20900	100	37.7891	-85000		10.23	22010	21700	310	47.1665	-59000
10.24	16800	17052	-252	37.2475	-130000		11.24	20800	20600	200	37.8912	-85000		10.24	22040	21680	360	47.1475	-59000
10.25	16700	16916	-216	37.253	-130000		11.25	20500	20400	100	37.8567	-85000		10.25	22030	21650	380	47.1856	-59000
10.26	16700	16880	-180	37.253	-130000		11.26	20300	20200	100	37.8541	-85000		10.26	21990	21610	380	47.1856	-59000
10.27	16700	16844	-144	37.2953	-130000		11.27	20100	20000	100	37.8788	-85000		10.27	21920	21570	350	47.2148	-59000
10.28	16600	16744	-144	37.2953	-130000		11.28	20000	19800	200	37.931	-85000		10.28	21830	21530	300	47.2148	-59000
10.29	16700	16808	-108	37.2953	-130000		11.29	19900	19700	200	37.9228	-85000		10.29	21720	21490	230	47.1869	-59000
10.3	16600	16708	-108	37.2953	-130000		11.3	19800	19600	200	37.9897	-85000		10.3	21590	21450	140	47.1869	-59000
10.31	16800	16836	-36	37.3291	-130000		11.31	19700	19500	200	38.0276	-85000		10.31	21460	21410	50	47.2738	-59000
10.32	16600	16672	-72	37.3291	-130000		11.32	19700	19400	300	38.0187	-85000		10.32	21340	21370	-30	47.4259	-59000
10.33	16400	16544	-144	37.3291	-130000		11.33	19600	19400	200	38.0437	-85000		10.33	21240	21330	-90	47.4259	-59000
10.34	16700	16736	-36	37.3291	-130000		11.34	19600	19300	300	38.0697	-85000		10.34	21160	21300	-140	47.3503	-59000
10.35	16600	16672	-72	37.3963	-130000		11.35	19600	19300	300	38.0102	-85000		10.35	21100	21270	-170	47.3503	-59000
10.36	16500	16572	-72	37.3963	-130000		11.36	19600	19400	200	38.1155	-85000		10.36	21060	21240	-180	47.4548	-59000
10.37	16400	16508	-108	37.4743	-130000		11.37	19600	19400	200	38.123	-85000		10.37	21050	21210	-160	47.4564	-59000
10.38	16600	16636	-36	37.4743	-130000		11.38	19600	19500	100	38.0869	-85000		10.38	21060	21190	-130	47.6175	-59000
10.39	16600	16636	-36	37.4743	-130000		11.39	19700	19600	100	38.0994	-85000		10.39	21080	21170	-90	47.6175	-59000
10.4	16600	16636	-36	37.4743	-130000		11.4	19700	19700	0	38.2001	-85000		10.4	21100	21150	-50	47.6463	-59000
10.41	16600	16636	-36	37.5752	-130000		11.41	19800	19900	-100	38.1832	-85000		10.41	21130	21140	-10	47.6463	-59000
10.42	16500	16572	-72	37.5752	-130000		11.42	19900	20100	-200	38.1659	-85000		10.42	21160	21120	40	47.6463	-59000
10.43	16900	16828	72	37.5752	-130000		11.43	20100	20300	-200	38.1785	-85000		10.43	21180	21110	70	47.6463	-59000
10.44	16700	16700	0	37.5752	-130000		11.44	20200	20500	-300	38.1833	-85000		10.44	21200	21100	100	47.7419	-59000
10.45	16700	16700	0	37.6168	-130000		11.45	20400	20800	-400	38.2008	-85000		10.45	21210	21100	110	47.7419	-59000
10.46	16600	16636	-36	37.6168	-130000		11.46	20500	21100	-600	38.224	-85000		10.46	21200	21090	110	47.6948	-59000
10.47	16600	16636	-36	37.6168	-130000		11.47	20800	21400	-600	38.2825	-85000		10.47	21200	21090	110	47.6948	-59000
10.48	16400	16508	-108	37.6168	-130000		11.48	21000	21700	-700	38.2632	-85000		10.48	21200	21080	120	47.7897	-59000
10.49	16700	16700	0	37.6168	-130000		11.49	21300	22100	-800	38.2046	-85000		10.49	21200	21080	120	47.7897	-59000
10.5	16800	16800	0	37.6168	-130000		11.5	21600	22500	-900	38.2598	-85000		10.5	21200	21090	110	47.7621	-59000
10.51	16700	16736	-36	37.6672	-130000		11.51	22000	22800	-800	38.2747	-85000		10.51	21220	21090	130	47.7621	-59000
10.52	16800	16800	0	37.6672	-130000		11.52	22300	23200	-900	38.2863	-85000		10.52	21240	21090	150	47.9428	-59000
10.53	17000	16928	72	37.6672	-130000		11.53	22700	23600	-900	38.3867	-85000		10.53	21270	21100	170	47.9428	-59000
10.54	16900	16900	0	37.6672	-130000		11.54	23100	23900	-800	38.3067	-85000		10.54	21300	21110	190	47.9995	-59000
10.55	16900	16900	0	37.689	-130000		11.55	23500	24300	-800	38.4185	-85000		10.55	21320	21120	200	47.9995	-59000
10.56	17000	16964	36	37.689	-130000		11.56	23900	24600	-700	38.3337	-85000		10.56	21340	21140	200	47.9152	-59000
10.57	17100	17064	36	37.7364	-130000		11.57	24200	24900	-700	38.4343	-85000		10.57	21340	21160	180	48.0758	-59000
10.58	17200	17164	36	37.7364	-130000		11.58	24600	25100	-500	38.4058	-85000		10.58	21340	21180	160	48.1134	-59000
10.59	17300	17228	72	37.7364	-130000		11.59	24900	25300	-400	38.4496	-85000		10.59	21330	21200	130	48.1134	-59000
10.6	17500	17392	108	37.7364	-130000		11.6	25200	25500	-300	38.3757	-85000		10.6	21310	21230	80	48.0947	-59000
10.61	17700	17592	108	37.756	-130000		11.61	25500	25600	-100	38.4343	-85000		10.61	21290	21270	20	48.0947	-59000
10.62	18000	17820	180	37.756	-130000		11.62	25800	25600	200	38.4979	-85000		10.62	21270	21310	-40	48.0573	-59000
10.63	18300	18084	216	37.756	-130000		11.63	26000	25600	400	38.3494	-85000		10.63	21250	21360	-110	48.0573	-59000
10.64	19000	18640	360	37.756	-130000		11.64	26200	25500	700	38.374	-85000		10.64	21220	21410	-190	48.0011	-59000
10.65	19700	19196	504	37.7527	-130000		11.65	26300	25400	900	38.383	-85000		10.65	21200	21470	-270	48.0011	-59000
10.66	20500	19852	648	37.8116	-130000		11.66	26200	25200	1000	38.4357	-85000		10.66	21190	21530	-340	48.0767	-59000
10.67	21400	20644	756	37.8116	-130000		11.67	26100	25000	1100	38.481	-85000		10.67	21190	21600	-410	48.0767	-59000
10.68	22600	21628	972	37.8116	-130000		11.68	25900	24800	1100	38.4485	-85000		10.68	21210	21680	-470	48.2561	-59000
10.69	24000	22848	1152	37.8116	-130000		11.69	25600	24500	1100	38.543	-85000		10.69	21240	21770	-530	48.2561	-59000
10.7	25500	24204	1296	37.9081	-130000		11.7	25200	24200	1000	38.5011	-85000		10.7	21300	21860	-560	48.2762	-59000
10.71	27000	25632	1368	37.9081	-130000		11.71	24700	23900	800	38.5475	-85000		10.71	21380	21970	-590	48.4175	-59000
10.72	28500	27132	1368	37.9081	-130000		11.72	24200	23500	700	38.6184	-85000		10.72	21480	22070	-590	48.3616	-59000
10.73	30400	29032	1368	37.9081	-130000		11.73	23700	23200	500	38.5193	-85000		10.73	21590	22190	-600	48.5205	-59000
10.74	31900	30748	1152	37.9715	-130000		11.74	23200	22900	300	38.5595	-85000		10.74	21730	22320	-590	48.5112	-59000
10.75	33800	32864	936	37.9715	-130000		11.75	22800	22600	200	38.5074	-85000		10.75	21880	22450	-570	48.5112	-59000
10.76	35500	34924	576	38.0135	-130000		11.76	22400	22300	100	38.5875	-85000		10.76	22040	22580	-540	48.5112	-59000
10.77	37700	37376	324	38.0135	-130000		11.77	22000	22000	0	38.6315	-85000		10.77	22220	22730	-510	48.5112	-59000
10.78	39700	39736	-36	38.1045	-130000		11.78	21600	21700	-100	38.5628	-85000		10.78	22420	22870	-450	48.4833	-59000
10.79	41900	42296	-396	38.1045	-130000		11.79	21400	21500	-100	38.6473	-85000		10.79	22640	23020	-380	48.5396	-59000
10.8	44400	44976	-576	38.1211	-130000		11.8	21200	21300	-100	38.5351	-85000		10.8	22880	23170	-290	48.5396	-59000
10.81	46600	47428	-828	38.1211	-130000		11.81	21000	21100	-100	38.5968	-85000		10.81	23130	23320	-190	48.4838	-59000
10.82	48600	49608	-1008	38.1211	-130000		11.82	20800	20900	-100	38.7136	-85000		10.82	23390	23470	-80	48.4838	-59000
10.83	50600	51608	-1008	38.1211	-130000		11.83	20600	20800	-200	38.7143	-85000		10.83	23660	23600	60	48.4559	-59000
10.84	52300	53164	-864	38.1316	-130000		11.84	20500	20700	-200	38.6329	-85000		10.84	23930	23730	200	48.4559	-59000
10.85	53500	54148	-648	38.1316	-130000		11.85	20300	20600	-300	38.6271	-85000		10.85	24200	23840	360	48.643	-59000
10.86	54200	54524	-324	38.2062	-130000		11.86	20200	20500	-300	38.5868	-85000		10.86	24470	23940	530	48.6152	-59000
10.87	55000	54676	324	38.2062	-130000		11.87	20100	20400	-300	38.6176	-85000		10.87	24720	24010	710	48.6152	-59000
10.88	54600	53772	828	38.2062	-130000		11.88	19900	20300	-400	38.7401	-85000		10.88	24940	24060	880	48.5968	-59000
10.89	53400	52176	1224	38.2062	-130000		11.89	19800	20300	-500	38.7741	-85000		10.89	25120	24080	1040	48.5968	-59000
10.9	51100	49732	1368	38.231	-130000		11.9	19700	20300	-600	38.7832	-85000		10.9	25240	24080	1160	48.7278	-59000
10.91	48600	47052	1548	38.231	-130000		11.91	19600	20200	-600	38.8076	-85000		10.91	25290	24050	1240	48.7278	-59000
10.92	45000	43632	1368	38.231	-130000		11.92	19500	20200	-700	38.8751	-85000		10.92	25270	24000	1270	48.794	-59000
10.93	41000	39920	1080	38.231	-130000		11.93	19400	20200	-800	38.8385	-85000		10.93	25170	23920	1250	48.794	-59000
10.94	36100	35704	396	38.2559	-130000		11.94	19400	20200	-800	38.8973	-85000		10.94	24990	23820	1170	48.8127	-59000
10.95	31800	31944	-144	38.2559	-130000		11.95	19300	20200	-900	38.9324	-85000		10.95	24720	23710	1010	48.8971	-59000
10.96	27600	28320	-720	38.2559	-130000		11.96	19300	20200	-900	38.9332	-85000		10.96	24400	23570	830	48.8971	-59000
10.97	24400	25444	-1044	38.2559	-130000		11.97	19300	20200	-900	38.9723	-85000		10.97	24020	23430	590	48.8417	-59000
10.98	21800	23060	-1260	38.2559	-130000		11.98	19300	20200	-900	38.9122	-85000		10.98	23610	23280	330	48.8417	-59000
10.99	20200	21424	-1224	38.2559	-130000		11.99	19400	20200	-800	38.9847	-85000		10.99	23190	23120	70	48.9539	-59000
11	19000	20116	-1116	38.2559	-130000		12	19400	20200	-800	38.9814	-85000		11	22790	22960	-170	48.9539	-59000
11.01	18000	19044	-1044	38.2559	-130000		12.01	19400	20200	-800	39.0708	-85000		11.01	22420	22810	-390	48.9539	-59000
11.02	17500	18364	-864	38.272	-130000		12.02	19400	20300	-900	38.9991	-85000		11.02	22100	22650	-550	48.9539	-59000
11.03	17300	17948	-648	38.272	-130000		12.03	19500	20300	-800	38.9758	-85000		11.03	21820	22490	-670	49.0094	-59000
11.04	16800	17412	-612	38.272	-130000		12.04	19500	20300	-800	39.0608	-85000		11.04	21580	22350	-770	48.8987	-59000
11.05	16500	17040	-540	38.272	-130000		12.05	19500	20300	-800	39.063	-85000		11.05	21390	22200	-810	49.0562	-59000
11.06	16500	16896	-396	38.406	-130000		12.06	19500	20300	-800	39.0391	-85000		11.06	21220	22070	-850	49.0562	-59000
11.07	16600	16852	-252	38.406	-130000		12.07	19500	20400	-900	39.1197	-85000		11.07	21090	21940	-850	49.0562	-59000
11.08	16500	16680	-180	38.5541	-130000		12.08	19500	20400	-900	39.0342	-85000		11.08	20970	21810	-840	49.0193	-59000
11.09	16200	16416	-216	38.5541	-130000		12.09	19600	20500	-900	39.1373	-85000		11.09	20870	21700	-830	49.0193	-59000
11.1	16100	16280	-180	38.5591	-130000		12.1	19600	20500	-900	39.0681	-85000		11.1	20780	21590	-810	48.9732	-59000
11.11	15800	16052	-252	38.5591	-130000		12.11	19600	20600	-1000	39.1265	-85000		11.11	20720	21480	-760	49.0199	-59000
11.12	15800	16016	-216	38.5591	-130000		12.12	19700	20600	-900	39.0467	-85000		11.12	20660	21380	-720	48.9922	-59000
11.13	15800	15980	-180	38.5591	-130000		12.13	19800	20700	-900	39.085	-85000		11.13	20620	21290	-670	48.9922	-59000
11.14	15800	15944	-144	38.6056	-130000		12.14	19900	20800	-900	39.1957	-85000		11.14	20600	21210	-610	49.1778	-59000
11.15	15600	15780	-180	38.6056	-130000		12.15	19900	20900	-1000	39.2289	-85000		11.15	20580	21130	-550	49.1778	-59000
11.16	15600	15780	-180	38.6056	-130000		12.16	20100	21000	-900	39.1694	-85000		11.16	20560	21060	-500	49.1778	-59000
11.17	15400	15616	-216	38.6056	-130000		12.17	20300	21100	-800	39.1843	-85000		11.17	20550	20990	-440	49.132	-59000
11.18	15700	15772	-72	38.6216	-130000		12.18	20500	21300	-800	39.267	-85000		11.18	20540	20920	-380	49.132	-59000
11.19	15500	15644	-144	38.6216	-130000		12.19	20700	21400	-700	39.3665	-85000		11.19	20520	20860	-340	49.0767	-59000
11.2	15300	15480	-180	38.6384	-130000		12.2	21000	21600	-600	39.2997	-85000		11.2	20500	20810	-310	49.0767	-59000
11.21	15400	15544	-144	38.6384	-130000		12.21	21300	21700	-400	39.3354	-85000		11.21	20470	20740	-270	49.2338	-59000
11.22	15500	15572	-72	38.6384	-130000		12.22	21600	21900	-300	39.3835	-85000		11.22	20450	20690	-240	49.2338	-59000
11.23	15400	15508	-108	38.6384	-130000		12.23	21900	22100	-200	39.4203	-85000		11.23	20420	20640	-220	49.1511	-59000
11.24	15300	15444	-144	38.6576	-130000		12.24	22300	22300	0	39.4891	-85000		11.24	20400	20600	-200	49.1511	-59000
11.25	15300	15408	-108	38.6576	-130000		12.25	22600	22500	100	39.4492	-85000		11.25	20370	20570	-200	49.1511	-59000
11.26	15300	15408	-108	38.6576	-130000		12.26	22900	22700	200	39.5247	-85000		11.26	20350	20530	-180	49.3551	-59000
11.27	15400	15472	-72	38.6576	-130000		12.27	23200	22800	400	39.4653	-85000		11.27	20330	20500	-170	49.3551	-59000
11.28	15300	15408	-108	38.6576	-130000		12.28	23400	23000	400	39.5754	-85000		11.28	20310	20470	-160	49.3092	-59000
11.29	15200	15344	-144	38.6576	-130000		12.29	23600	23200	400	39.524	-85000		11.29	20300	20440	-140	49.3092	-59000
11.3	15300	15372	-72	38.6576	-130000		12.3	23700	23400	300	39.5645	-85000		11.3	20280	20410	-130	49.3461	-59000
11.31	15300	15372	-72	38.6576	-130000		12.31	23800	23500	300	39.6098	-85000		11.31	20270	20390	-120	49.3461	-59000
11.32	15100	15244	-144	38.6876	-130000		12.32	23900	23700	200	39.6384	-85000		11.32	20260	20370	-110	49.5412	-59000
11.33	15300	15408	-108	38.6876	-130000		12.33	24000	23800	200	39.5209	-85000		11.33	20250	20350	-100	49.5412	-59000
11.34	15500	15536	-36	38.6876	-130000		12.34	24000	23900	100	39.5636	-85000		11.34	20250	20330	-80	49.5412	-59000
11.35	15600	15600	0	38.6876	-130000		12.35	24100	24000	100	39.6725	-85000		11.35	20250	20310	-60	49.4863	-59000
11.36	15800	15764	36	38.7527	-130000		12.36	24100	24100	0	39.5935	-85000		11.36	20240	20300	-60	49.5785	-59000
11.37	15700	15700	0	38.7527	-130000		12.37	24200	24200	0	39.6994	-85000		11.37	20240	20280	-40	49.5785	-59000
11.38	16100	15992	108	38.7527	-130000		12.38	24300	24300	0	39.5736	-85000		11.38	20240	20270	-30	49.6156	-59000
11.39	15900	15900	0	38.7527	-130000		12.39	24500	24400	100	39.6426	-85000		11.39	20230	20250	-20	49.6065	-59000
11.4	16300	16228	72	38.7794	-130000		12.4	24600	24400	200	39.639	-85000		11.4	20230	20240	-10	49.6065	-59000
11.41	16100	16136	-36	38.7794	-130000		12.41	24700	24500	200	39.6749	-85000		11.41	20230	20230	0	49.6065	-59000
11.42	16400	16400	0	38.7794	-130000		12.42	24800	24600	200	39.6385	-85000		11.42	20230	20220	10	49.6065	-59000
11.43	16500	16536	-36	38.7794	-130000		12.43	24800	24600	200	39.6102	-85000		11.43	20230	20210	20	49.5516	-59000
11.44	16800	16800	0	38.853	-130000		12.44	24800	24700	100	39.6997	-85000		11.44	20240	20200	40	49.5516	-59000
11.45	16800	16872	-72	38.853	-130000		12.45	24700	24800	-100	39.6833	-85000		11.45	20230	20200	30	49.6809	-59000
11.46	17200	17200	0	38.8775	-130000		12.46	24700	24900	-200	39.8155	-85000		11.46	20230	20190	40	49.6809	-59000
11.47	17300	17336	-36	38.8775	-130000		12.47	24600	24900	-300	39.7758	-85000		11.47	20220	20180	40	49.7176	-59000
11.48	17400	17472	-72	38.8775	-130000		12.48	24600	25000	-400	39.7613	-85000		11.48	20210	20180	30	49.7176	-59000
11.49	17500	17608	-108	38.8775	-130000		12.49	24700	25100	-400	39.8477	-85000		11.49	20200	20170	30	49.608	-59000
11.5	17500	17644	-144	39.0531	-130000		12.5	24700	25100	-400	39.8498	-85000		11.5	20200	20170	30	49.7639	-59000
11.51	17600	17708	-108	39.0531	-130000		12.51	24700	25200	-500	39.9788	-85000		11.51	20190	20160	30	49.7639	-59000
11.52	18000	18000	0	39.0531	-130000		12.52	24800	25200	-400	39.9005	-85000		11.52	20200	20160	40	49.6818	-59000
11.53	18100	18028	72	39.0531	-130000		12.53	24900	25200	-300	39.96	-85000		11.53	20200	20160	40	49.6818	-59000
11.54	18000	17928	72	39.0856	-130000		12.54	25000	25200	-200	40.0612	-85000		11.54	20200	20160	40	49.8842	-59000
11.55	17700	17700	0	39.0856	-130000		12.55	25100	25200	-100	40.0694	-85000		11.55	20200	20150	50	49.8842	-59000
11.56	17900	17756	144	39.0856	-130000		12.56	25300	25200	100	40.0211	-85000		11.56	20200	20150	50	49.8753	-59000
11.57	17700	17556	144	39.0856	-130000		12.57	25300	25100	200	39.9766	-85000		11.57	20200	20150	50	49.8753	-59000
11.58	17700	17448	252	39.2063	-130000		12.58	25300	25000	300	40.0281	-85000		11.58	20190	20150	40	49.9032	-59000
11.59	17400	17184	216	39.2063	-130000		12.59	25300	24800	500	40.1299	-85000		11.59	20190	20150	40	49.8765	-59000
11.6	16900	16756	144	39.2063	-130000		12.6	25100	24600	500	40.0962	-85000		11.6	20180	20160	20	50.0142	-59000
11.61	16300	16300	0	39.2063	-130000		12.61	24900	24400	500	40.0544	-85000		11.61	20180	20160	20	50.0142	-59000
11.62	16200	16164	36	39.2626	-130000		12.62	24700	24200	500	40.0004	-85000		11.62	20180	20160	20	50.0144	-59000
11.63	15800	15836	-36	39.2626	-130000		12.63	24400	24000	400	40.0437	-85000		11.63	20180	20160	20	50.0144	-59000
11.64	15600	15636	-36	39.2626	-130000		12.64	24000	23700	300	40.1174	-85000		11.64	20190	20170	20	50.0786	-59000
11.65	15200	15344	-144	39.2626	-130000		12.65	23600	23400	200	40.0666	-85000		11.65	20200	20170	30	50.0786	-59000
11.66	15200	15308	-108	39.3034	-130000		12.66	23200	23100	100	40.0527	-85000		11.66	20200	20180	20	50.1427	-59000
11.67	15000	15108	-108	39.3034	-130000		12.67	22800	22800	0	40.1074	-85000		11.67	20210	20180	30	50.1427	-59000
11.68	15100	15172	-72	39.3196	-130000		12.68	22500	22500	0	40.1019	-85000		11.68	20210	20190	20	50.1427	-59000
11.69	15000	15072	-72	39.3196	-130000		12.69	22200	22200	0	40.1845	-85000		11.69	20220	20190	30	50.0519	-59000
11.7	15000	15036	-36	39.3196	-130000		12.7	21900	21900	0	40.1307	-85000		11.7	20220	20200	20	50.0519	-59000
11.71	14900	14972	-72	39.3196	-130000		12.71	21600	21700	-100	40.2126	-85000		11.71	20230	20210	20	50.2439	-59000
11.72	15000	15000	0	39.3196	-130000		12.72	21300	21400	-100	40.2175	-85000		11.72	20240	20220	20	50.2439	-59000
11.73	14600	14744	-144	39.3196	-130000		12.73	21000	21100	-100	40.2297	-85000		11.73	20250	20230	20	50.2257	-59000
11.74	14800	14872	-72	39.3196	-130000		12.74	20700	20900	-200	40.2276	-85000		11.74	20260	20240	20	50.2257	-59000
11.75	14800	14872	-72	39.3196	-130000		12.75	20400	20700	-300	40.2516	-85000		11.75	20260	20250	10	50.1351	-59000
11.76	14800	14872	-72	39.3435	-130000		12.76	20200	20500	-300	40.3268	-85000		11.76	20260	20260	0	50.1351	-59000
11.77	14800	14872	-72	39.3435	-130000		12.77	20000	20300	-300	40.3618	-85000		11.77	20260	20280	-20	50.3174	-59000
11.78	15000	15000	0	39.3435	-130000		12.78	19800	20100	-300	40.2867	-85000		11.78	20270	20290	-20	50.3174	-59000
11.79	14700	14808	-108	39.3435	-130000		12.79	19600	19900	-300	40.2511	-85000		11.79	20270	20310	-40	50.3821	-59000
11.8	14900	14936	-36	39.4081	-130000		12.8	19500	19800	-300	40.2858	-85000		11.8	20280	20320	-40	50.4552	-59000
11.81	14900	14936	-36	39.4081	-130000		12.81	19300	19700	-400	40.3649	-85000		11.81	20290	20340	-50	50.4281	-59000
11.82	15000	15000	0	39.4775	-130000		12.82	19300	19600	-300	40.2642	-85000		11.82	20310	20360	-50	50.4281	-59000
11.83	15100	15100	0	39.4775	-130000		12.83	19300	19500	-200	40.2631	-85000		11.83	20330	20380	-50	50.4015	-59000
11.84	15000	15036	-36	39.4908	-130000		12.84	19200	19400	-200	40.438	-85000		11.84	20350	20400	-50	50.4015	-59000
11.85	15100	15100	0	39.4908	-130000		12.85	19200	19300	-100	40.2724	-85000		11.85	20370	20430	-60	50.5382	-59000
11.86	15400	15328	72	39.4908	-130000		12.86	19200	19300	-100	40.4256	-85000		11.86	20380	20460	-80	50.4571	-59000
11.87	15500	15428	72	39.4908	-130000		12.87	19200	19200	0	40.3145	-85000		11.87	20390	20480	-90	50.4843	-59000
11.88	15800	15620	180	39.5391	-130000		12.88	19300	19200	100	40.5671	-85000		11.88	20390	20510	-120	50.4843	-59000
11.89	16000	15820	180	39.5391	-130000		12.89	19300	19100	200	40.4538	-85000		11.89	20400	20550	-150	50.6382	-59000
11.9	16500	16176	324	39.5391	-130000		12.9	19300	19100	200	40.5577	-85000		11.9	20400	20580	-180	50.6382	-59000
11.91	16900	16504	396	39.5391	-130000		12.91	19300	19100	200	40.5272	-85000		11.91	20410	20620	-210	50.6022	-59000
11.92	17400	16932	468	39.624	-130000		12.92	19300	19000	300	40.4807	-85000		11.92	20430	20660	-230	50.6022	-59000
11.93	18000	17424	576	39.624	-130000		12.93	19300	19000	300	40.4486	-85000		11.93	20450	20700	-250	50.5571	-59000
11.94	18700	18016	684	39.6694	-130000		12.94	19200	19000	200	40.4861	-85000		11.94	20470	20750	-280	50.5571	-59000
11.95	19500	18708	792	39.6694	-130000		12.95	19100	18900	200	40.5909	-85000		11.95	20480	20800	-320	50.6567	-59000
11.96	20100	19308	792	39.6882	-130000		12.96	19000	18900	100	40.6374	-85000		11.96	20500	20850	-350	50.6567	-59000
11.97	20900	20108	792	39.6882	-130000		12.97	19000	18900	100	40.6373	-85000		11.97	20530	20900	-370	50.6027	-59000
11.98	22000	21136	864	39.6882	-130000		12.98	18900	18900	0	40.6693	-85000		11.98	20560	20960	-400	50.6027	-59000
11.99	23000	22172	828	39.6882	-130000		12.99	18800	18800	0	40.6013	-85000		11.99	20590	21030	-440	50.757	-59000
12	23800	23116	684	39.6851	-130000		13	18700	18800	-100	40.6639	-85000		12	20640	21090	-450	50.757	-59000
12.01	24900	24288	612	39.6851	-130000		13.01	18700	18800	-100	40.6689	-85000		12.01	20690	21170	-480	50.8117	-59000
12.02	26200	25660	540	39.7416	-130000		13.02	18700	18800	-100	40.6557	-85000		12.02	20750	21240	-490	50.8117	-59000
12.03	27200	26912	288	39.7416	-130000		13.03	18600	18700	-100	40.692	-85000		12.03	20810	21320	-510	50.8392	-59000
12.04	28200	28164	36	39.7416	-130000		13.04	18500	18700	-200	40.6171	-85000		12.04	20880	21410	-530	50.8392	-59000
12.05	29400	29544	-144	39.7416	-130000		13.05	18600	18700	-100	40.634	-85000		12.05	20950	21500	-550	50.9302	-59000
12.06	30800	31052	-252	39.8341	-130000		13.06	18600	18600	0	40.6421	-85000		12.06	21020	21590	-570	50.9302	-59000
12.07	31900	32332	-432	39.8341	-130000		13.07	18600	18600	0	40.6909	-85000		12.07	21100	21690	-590	50.9033	-59000
12.08	32900	33476	-576	39.8341	-130000		13.08	18500	18500	0	40.7254	-85000		12.08	21190	21790	-600	50.9033	-59000
12.09	34000	34612	-612	39.8341	-130000		13.09	18500	18500	0	40.7431	-85000		12.09	21290	21900	-610	50.8046	-59000
12.1	35000	35576	-576	39.8793	-130000		13.1	18500	18400	100	40.6914	-85000		12.1	21410	22010	-600	50.9214	-59000
12.11	36000	36396	-396	39.8793	-130000		13.11	18500	18400	100	40.6644	-85000		12.11	21550	22130	-580	50.9214	-59000
12.12	36800	36944	-144	39.8793	-130000		13.12	18400	18300	100	40.8409	-85000		12.12	21700	22250	-550	50.9214	-59000
12.13	37100	37064	36	39.8793	-130000		13.13	18400	18300	100	40.8326	-85000		12.13	21870	22370	-500	50.9214	-59000
12.14	36900	36720	180	39.8793	-130000		13.14	18300	18200	100	40.7373	-85000		12.14	22060	22490	-430	50.9759	-59000
12.15	37100	36524	576	39.8793	-130000		13.15	18300	18200	100	40.807	-85000		12.15	22260	22610	-350	50.9759	-59000
12.16	36100	35452	648	39.93	-130000		13.16	18100	18100	0	40.8537	-85000		12.16	22480	22730	-250	50.9759	-59000
12.17	34500	33924	576	39.93	-130000		13.17	17900	18100	-200	40.7683	-85000		12.17	22700	22850	-150	50.9495	-59000
12.18	33400	32680	720	39.93	-130000		13.18	17700	18000	-300	40.8428	-85000		12.18	22910	22970	-60	51.0583	-59000
12.19	31400	30860	540	39.93	-130000		13.19	17600	18000	-400	40.745	-85000		12.19	23120	23070	50	51.0583	-59000
12.2	28900	28684	216	39.9352	-130000		13.2	17300	17900	-600	40.8114	-85000		12.2	23330	23170	160	51.1122	-59000
12.21	27200	27020	180	39.9352	-130000		13.21	17100	17900	-800	40.9034	-85000		12.21	23540	23260	280	51.1122	-59000
12.22	24900	24972	-72	39.9352	-130000		13.22	16900	17800	-900	40.8765	-85000		12.22	23750	23340	410	50.9778	-59000
12.23	23200	23380	-180	39.9352	-130000		13.23	16700	17800	-1100	40.9277	-85000		12.23	23940	23400	540	51.1486	-59000
12.24	21700	21952	-252	40.0385	-130000		13.24	16500	17700	-1200	40.8878	-85000		12.24	24140	23450	690	51.1486	-59000
12.25	20400	20652	-252	40.0485	-130000		13.25	16300	17700	-1400	41.0386	-85000		12.25	24310	23480	830	51.1223	-59000
12.26	19700	19844	-144	40.0485	-130000		13.26	16200	17700	-1500	41.0083	-85000		12.26	24440	23500	940	51.1223	-59000
12.27	18400	18652	-252	40.1678	-130000		13.27	16100	17600	-1500	40.8976	-85000		12.27	24530	23490	1040	51.0955	-59000
12.28	17500	17788	-288	40.1678	-130000		13.28	16000	17600	-1600	40.9538	-85000		12.28	24560	23470	1090	51.0955	-59000
12.29	16700	16988	-288	40.1833	-130000		13.29	16000	17500	-1500	40.9189	-85000		12.29	24550	23430	1120	51.2846	-59000
12.3	16300	16516	-216	40.1833	-130000		13.3	15900	17500	-1600	41.0222	-85000		12.3	24500	23370	1130	51.2846	-59000
12.31	15700	15952	-252	40.1833	-130000		13.31	15900	17500	-1600	40.9357	-85000		12.31	24400	23300	1100	51.231	-59000
12.32	15300	15552	-252	40.1833	-130000		13.32	15900	17400	-1500	41.0839	-85000		12.32	24250	23210	1040	51.231	-59000
12.33	14900	15152	-252	40.2309	-130000		13.33	16000	17400	-1400	40.9844	-85000		12.33	24080	23110	970	51.231	-59000
12.34	14700	14952	-252	40.2309	-130000		13.34	16000	17400	-1400	41.0592	-85000		12.34	23860	23010	850	51.231	-59000
12.35	14400	14652	-252	40.2309	-130000		13.35	16100	17300	-1200	41.0408	-85000		12.35	23610	22890	720	51.1775	-59000
12.36	14200	14452	-252	40.2309	-130000		13.36	16200	17300	-1100	41.1031	-85000		12.36	23320	22780	540	51.2496	-59000
12.37	14200	14416	-216	40.2309	-130000		13.37	16300	17300	-1000	41.224	-85000		12.37	23000	22650	350	51.2496	-59000
12.38	14100	14280	-180	40.2309	-130000		13.38	16500	17200	-700	41.1018	-85000		12.38	22680	22530	150	51.4208	-59000
12.39	13900	14116	-216	40.2309	-130000		13.39	16600	17200	-600	41.1436	-85000		12.39	22370	22400	-30	51.4208	-59000
12.4	14200	14272	-72	40.2309	-130000		13.4	16700	17200	-500	41.1765	-85000		12.4	22080	22280	-200	51.4661	-59000
12.41	14000	14108	-108	40.2516	-130000		13.41	16800	17100	-300	41.1494	-85000		12.41	21810	22160	-350	51.4661	-59000
12.42	14000	14108	-108	40.2516	-130000		13.42	16900	17100	-200	41.252	-85000		12.42	21570	22040	-470	51.52	-59000
12.43	13900	14008	-108	40.2516	-130000		13.43	17000	17100	-100	41.1251	-85000		12.43	21380	21920	-540	51.4947	-59000
12.44	14000	14072	-72	40.2516	-130000		13.44	17100	17000	100	41.1762	-85000		12.44	21200	21810	-610	51.4947	-59000
12.45	13800	13908	-108	40.315	-130000		13.45	17200	17000	200	41.2541	-85000		12.45	21050	21700	-650	51.5748	-59000
12.46	13400	13652	-252	40.315	-130000		13.46	17300	17000	300	41.3397	-85000		12.46	20920	21600	-680	51.5748	-59000
12.47	13700	13808	-108	40.315	-130000		13.47	17400	16900	500	41.277	-85000		12.47	20810	21500	-690	51.5215	-59000
12.48	13700	13808	-108	40.315	-130000		13.48	17500	16900	600	41.2894	-85000		12.48	20720	21400	-680	51.6643	-59000
12.49	13700	13808	-108	40.3119	-130000		13.49	17700	16900	800	41.2729	-85000		12.49	20640	21310	-670	51.6643	-59000
12.5	13700	13772	-72	40.3119	-130000		13.5	17800	16900	900	41.2962	-85000		12.5	20580	21230	-650	51.5933	-59000
12.51	13500	13644	-144	40.4642	-130000		13.51	17900	16900	1000	41.3169	-85000		12.51	20540	21150	-610	51.5933	-59000
12.52	13500	13644	-144	40.4642	-130000		13.52	18000	16900	1100	41.4324	-85000		12.52	20500	21070	-570	51.7003	-59000
12.53	13600	13672	-72	40.5036	-130000		13.53	18100	16900	1200	41.3873	-85000		12.53	20480	21000	-520	51.7003	-59000
12.54	13600	13672	-72	40.5036	-130000		13.54	18200	16900	1300	41.4718	-85000		12.54	20450	20930	-480	51.6382	-59000
12.55	13500	13608	-108	40.5036	-130000		13.55	18300	17000	1300	41.4141	-85000		12.55	20420	20870	-450	51.6382	-59000
12.56	13400	13544	-144	40.5036	-130000		13.56	18400	17000	1400	41.4329	-85000		12.56	20390	20800	-410	51.7637	-59000
12.57	13500	13572	-72	40.519	-130000		13.57	18500	17100	1400	41.4835	-85000		12.57	20350	20750	-400	51.7637	-59000
12.58	13300	13444	-144	40.519	-130000		13.58	18600	17200	1400	41.425	-85000		12.58	20320	20690	-370	51.6929	-59000
12.59	13500	13572	-72	40.519	-130000		13.59	18700	17300	1400	41.4795	-85000		12.59	20290	20640	-350	51.6929	-59000
12.6	13400	13508	-108	40.519	-130000		13.6	18900	17400	1500	41.4703	-85000		12.6	20260	20600	-340	51.8442	-59000
12.61	13500	13572	-72	40.5537	-130000		13.61	19000	17500	1500	41.5242	-85000		12.61	20240	20550	-310	51.8442	-59000
12.62	13500	13536	-36	40.5537	-130000		13.62	19100	17600	1500	41.5598	-85000		12.62	20210	20510	-300	51.7645	-59000
12.63	13500	13536	-36	40.5745	-130000		13.63	19200	17700	1500	41.5773	-85000		12.63	20190	20470	-280	51.8713	-59000
12.64	13400	13472	-72	40.5745	-130000		13.64	19200	17900	1300	41.6218	-85000		12.64	20170	20440	-270	51.8713	-59000
12.65	13500	13536	-36	40.5745	-130000		13.65	19200	18000	1200	41.543	-85000		12.65	20150	20400	-250	51.961	-59000
12.66	13400	13472	-72	40.5745	-130000		13.66	19200	18100	1100	41.603	-85000		12.66	20140	20370	-230	51.961	-59000
12.67	13600	13600	0	40.5978	-130000		13.67	19200	18300	900	41.5943	-85000		12.67	20140	20340	-200	51.9168	-59000
12.68	13500	13500	0	40.5978	-130000		13.68	19100	18400	700	41.6294	-85000		12.68	20130	20310	-180	51.8372	-59000
12.69	13300	13372	-72	40.5978	-130000		13.69	19000	18500	500	41.6797	-85000		12.69	20130	20280	-150	51.9524	-59000
12.7	13200	13308	-108	40.5978	-130000		13.7	18800	18600	200	41.6486	-85000		12.7	20120	20260	-140	51.9524	-59000
12.71	13200	13308	-108	40.645	-130000		13.71	18700	18700	0	41.6575	-85000		12.71	20110	20240	-130	52.033	-59000
12.72	13300	13372	-72	40.645	-130000		13.72	18500	18800	-300	41.7632	-85000		12.72	20090	20210	-120	52.033	-59000
12.73	13400	13436	-36	40.645	-130000		13.73	18300	18800	-500	41.7922	-85000		12.73	20080	20190	-110	52.033	-59000
12.74	13400	13436	-36	40.645	-130000		13.74	18200	18800	-600	41.6501	-85000		12.74	20060	20170	-110	51.98	-59000
12.75	13400	13400	0	40.6608	-130000		13.75	18000	18900	-900	41.7525	-85000		12.75	20040	20150	-110	51.9535	-59000
12.76	13000	13144	-144	40.6608	-130000		13.76	17900	18800	-900	41.7302	-85000		12.76	20030	20130	-100	52.0873	-59000
12.77	13200	13272	-72	40.6707	-130000		13.77	17800	18800	-1000	41.7517	-85000		12.77	20030	20120	-90	52.0873	-59000
12.78	13300	13336	-36	40.6707	-130000		13.78	17700	18800	-1100	41.7679	-85000		12.78	20020	20100	-80	52.1499	-59000
12.79	13200	13272	-72	40.6707	-130000		13.79	17600	18700	-1100	41.7574	-85000		12.79	20010	20090	-80	52.2032	-59000
12.8	13300	13336	-36	40.6707	-130000		13.8	17600	18600	-1000	41.7842	-85000		12.8	20010	20070	-60	52.2032	-59000
12.81	13200	13272	-72	40.7284	-130000		13.81	17600	18500	-900	41.8172	-85000		12.81	20000	20060	-60	52.1239	-59000
12.82	13300	13336	-36	40.7284	-130000		13.82	17600	18400	-800	41.8195	-85000		12.82	20000	20050	-50	52.1239	-59000
12.83	13400	13400	0	40.7414	-130000		13.83	17600	18300	-700	41.8288	-85000		12.83	19990	20040	-50	52.1239	-59000
12.84	13300	13336	-36	40.7414	-130000		13.84	17600	18200	-600	41.745	-85000		12.84	19980	20030	-50	52.3103	-59000
12.85	13400	13400	0	40.7414	-130000		13.85	17600	18100	-500	41.7795	-85000		12.85	19970	20020	-50	52.3103	-59000
12.86	13300	13336	-36	40.7414	-130000		13.86	17600	18000	-400	41.8675	-85000		12.86	19970	20010	-40	52.2576	-59000
12.87	13100	13208	-108	40.7884	-130000		13.87	17600	17800	-200	41.9017	-85000		12.87	19960	20000	-40	52.2576	-59000
12.88	13400	13436	-36	40.7884	-130000		13.88	17600	17700	-100	41.8586	-85000		12.88	19950	19990	-40	52.2047	-59000
12.89	13400	13436	-36	40.7884	-130000		13.89	17700	17600	100	41.8595	-85000		12.89	19940	19980	-40	52.2047	-59000
12.9	13500	13500	0	40.7884	-130000		13.9	17700	17500	200	41.8666	-85000		12.9	19930	19980	-50	52.2758	-59000
12.91	13500	13500	0	40.8038	-130000		13.91	17800	17500	300	41.9731	-85000		12.91	19920	19970	-50	52.2758	-59000
12.92	13500	13536	-36	40.8038	-130000		13.92	17800	17400	400	41.9753	-85000		12.92	19920	19960	-40	52.4447	-59000
12.93	13500	13536	-36	41.076	-130000		13.93	17800	17300	500	41.863	-85000		12.93	19920	19960	-40	52.4447	-59000
12.94	13600	13600	0	41.076	-130000		13.94	17800	17300	500	41.9004	-85000		12.94	19920	19950	-30	52.4447	-59000
12.95	13600	13600	0	41.076	-130000		13.95	17700	17300	400	41.8706	-85000		12.95	19920	19950	-30	52.4447	-59000
12.96	13600	13636	-36	41.076	-130000		13.96	17700	17200	500	42.0256	-85000		12.96	19910	19940	-30	52.4271	-59000
12.97	13800	13764	36	41.1353	-130000		13.97	17600	17200	400	41.9708	-85000		12.97	19910	19940	-30	52.4271	-59000
12.98	13800	13764	36	41.1353	-130000		13.98	17500	17200	300	42.0409	-85000		12.98	19910	19940	-30	52.348	-59000
12.99	13800	13764	36	41.1512	-130000		13.99	17400	17200	200	42.0617	-85000		12.99	19910	19930	-20	52.5157	-59000
13	13600	13636	-36	41.1512	-130000		14	17300	17200	100	42.006	-85000		13	19900	19930	-30	52.5157	-59000
13.01	13500	13572	-72	41.1695	-130000		14.01	17200	17200	0	42.054	-85000		13.01	19900	19930	-30	52.4899	-59000
13.02	13800	13764	36	41.1695	-130000		14.02	17100	17200	-100	41.9942	-85000		13.02	19910	19930	-20	52.4899	-59000
13.03	13700	13700	0	41.1695	-130000		14.03	17000	17200	-200	41.9881	-85000		13.03	19910	19930	-20	52.5964	-59000
13.04	13700	13664	36	41.1695	-130000		14.04	17000	17300	-300	42.103	-85000		13.04	19910	19930	-20	52.5964	-59000
13.05	13700	13664	36	41.1901	-130000		14.05	17000	17300	-300	42.0471	-85000		13.05	19920	19930	-10	52.5175	-59000
13.06	13700	13664	36	41.1901	-130000		14.06	17000	17300	-300	42.1057	-85000		13.06	19920	19930	-10	52.5175	-59000
13.07	13600	13564	36	41.2384	-130000		14.07	17100	17400	-300	42.0848	-85000		13.07	19920	19930	-10	52.6848	-59000
13.08	13600	13564	36	41.2384	-130000		14.08	17200	17400	-200	42.0986	-85000		13.08	19920	19930	-10	52.6848	-59000
13.09	13600	13528	72	41.285	-130000		14.09	17200	17400	-200	42.169	-85000		13.09	19930	19930	0	52.6585	-59000
13.1	13500	13464	36	41.285	-130000		14.1	17400	17500	-100	42.1407	-85000		13.1	19930	19930	0	52.6585	-59000
13.11	13500	13464	36	41.285	-130000		14.11	17500	17500	0	42.1568	-85000		13.11	19930	19940	-10	52.7115	-59000
13.12	13200	13236	-36	41.285	-130000		14.12	17600	17600	0	42.2472	-85000		13.12	19930	19940	-10	52.7115	-59000
13.13	13300	13300	0	41.342	-130000		14.13	17600	17600	0	42.189	-85000		13.13	19930	19950	-20	52.6328	-59000
13.14	13400	13364	36	41.342	-130000		14.14	17700	17700	0	42.2266	-85000		13.14	19930	19950	-20	52.6328	-59000
13.15	13300	13300	0	41.342	-130000		14.15	17800	17700	100	42.1971	-85000		13.15	19920	19960	-40	52.8005	-59000
13.16	13500	13428	72	41.342	-130000		14.16	17900	17800	100	42.2231	-85000		13.16	19920	19960	-40	52.7655	-59000
13.17	13500	13428	72	41.3549	-130000		14.17	18000	17800	200	42.3098	-85000		13.17	19910	19970	-60	52.8623	-59000
13.18	13300	13300	0	41.3549	-130000		14.18	18100	17900	200	42.2744	-85000		13.18	19900	19980	-80	52.8623	-59000
13.19	13400	13400	0	41.3549	-130000		14.19	18200	17900	300	42.3887	-85000		13.19	19900	19990	-90	52.8623	-59000
13.2	13300	13336	-36	41.3549	-130000		14.2	18200	18000	200	42.2636	-85000		13.2	19900	20000	-100	52.8889	-59000
13.21	13600	13564	36	41.3781	-130000		14.21	18300	18000	300	42.3925	-85000		13.21	19910	20010	-100	52.8889	-59000
13.22	13600	13600	0	41.3781	-130000		14.22	18300	18000	300	42.339	-85000		13.22	19930	20020	-90	52.9775	-59000
13.23	13800	13764	36	41.3781	-130000		14.23	18300	18100	200	42.345	-85000		13.23	19950	20030	-80	52.9775	-59000
13.24	14000	13928	72	41.3781	-130000		14.24	18200	18100	100	42.3278	-85000		13.24	19970	20040	-70	52.9775	-59000
13.25	14100	14028	72	41.3781	-130000		14.25	18100	18100	0	42.3766	-85000		13.25	19990	20060	-70	53.0237	-59000
13.26	13900	13936	-36	41.3781	-130000		14.26	18100	18100	0	42.3682	-85000		13.26	20000	20070	-70	53.05	-59000
13.27	14100	14100	0	41.3781	-130000		14.27	18000	18000	0	42.486	-85000		13.27	20000	20090	-90	53.1986	-59000
13.28	14200	14200	0	41.3781	-130000		14.28	18000	18000	0	42.4927	-85000		13.28	20010	20100	-90	53.1986	-59000
13.29	14200	14236	-36	41.4165	-130000		14.29	17900	18000	-100	42.3897	-85000		13.29	20020	20120	-100	53.1638	-59000
13.3	14400	14400	0	41.4165	-130000		14.3	17800	17900	-100	42.3375	-85000		13.3	20030	20140	-110	53.1638	-59000
13.31	14600	14564	36	41.4165	-130000		14.31	17800	17900	-100	42.389	-85000		13.31	20050	20160	-110	53.3133	-59000
13.32	14400	14436	-36	41.4165	-130000		14.32	17700	17800	-100	42.3668	-85000		13.32	20070	20180	-110	53.3133	-59000
13.33	14500	14536	-36	41.4629	-130000		14.33	17600	17700	-100	42.5121	-85000		13.33	20100	20200	-100	53.3221	-59000
13.34	14700	14628	72	41.4629	-130000		14.34	17500	17700	-200	42.4564	-85000		13.34	20140	20220	-80	53.3221	-59000
13.35	14600	14564	36	41.4629	-130000		14.35	17400	17600	-200	42.4765	-85000		13.35	20170	20240	-70	53.3221	-59000
13.36	14700	14592	108	41.4629	-130000		14.36	17300	17500	-200	42.4526	-85000		13.36	20190	20260	-70	53.3048	-59000
13.37	14300	14300	0	41.5268	-130000		14.37	17100	17400	-300	42.4707	-85000		13.37	20220	20280	-60	53.3048	-59000
13.38	14400	14328	72	41.5268	-130000		14.38	17100	17300	-200	42.4872	-85000		13.38	20250	20300	-50	53.3048	-59000
13.39	14100	14100	0	41.5268	-130000		14.39	17000	17300	-300	42.5427	-85000		13.39	20280	20320	-40	53.27	-59000
13.4	14000	14000	0	41.5268	-130000		14.4	17000	17200	-200	42.4016	-85000		13.4	20310	20340	-30	53.27	-59000
13.41	14000	13928	72	41.6442	-130000		14.41	17000	17100	-100	42.4448	-85000		13.41	20350	20360	-10	53.2179	-59000
13.42	13700	13700	0	41.6442	-130000		14.42	17000	17000	0	42.4572	-85000		13.42	20400	20380	20	53.2179	-59000
13.43	13500	13536	-36	41.6808	-130000		14.43	17000	17000	0	42.4247	-85000		13.43	20440	20390	50	53.3662	-59000
13.44	13200	13308	-108	41.744	-130000		14.44	17000	16900	100	42.5285	-85000		13.44	20490	20410	80	53.3662	-59000
13.45	13100	13208	-108	41.744	-130000		14.45	17100	16900	200	42.4813	-85000		13.45	20530	20420	110	53.2881	-59000
13.46	13000	13108	-108	41.744	-130000		14.46	17100	16800	300	42.5416	-85000		13.46	20570	20430	140	53.2881	-59000
13.47	12900	13008	-108	41.744	-130000		14.47	17200	16800	400	42.6232	-85000		13.47	20600	20440	160	53.4806	-59000
13.48	12700	12844	-144	41.7828	-130000		14.48	17200	16800	400	42.6283	-85000		13.48	20620	20450	170	53.4806	-59000
13.49	12800	12908	-108	41.7828	-130000		14.49	17200	16800	400	42.5064	-85000		13.49	20630	20450	180	53.4546	-59000
13.5	12900	12936	-36	41.7828	-130000		14.5	17200	16800	400	42.6272	-85000		13.5	20650	20450	200	53.4546	-59000
13.51	12700	12808	-108	41.7828	-130000		14.51	17200	16900	300	42.5957	-85000		13.51	20650	20450	200	53.4373	-59000
13.52	12700	12808	-108	41.7982	-130000		14.52	17200	16900	300	42.6615	-85000		13.52	20650	20450	200	53.4373	-59000
13.53	12700	12808	-108	41.7982	-130000		14.53	17200	17000	200	42.6285	-85000		13.53	20630	20440	190	53.4721	-59000
13.54	12700	12772	-72	41.7982	-130000		14.54	17200	17100	100	42.6053	-85000		13.54	20610	20430	180	53.4721	-59000
13.55	12700	12772	-72	41.7982	-130000		14.55	17200	17100	100	42.6976	-85000		13.55	20580	20420	160	53.4988	-59000
13.56	12600	12708	-108	41.8059	-130000		14.56	17300	17200	100	42.6426	-85000		13.56	20550	20410	140	53.4988	-59000
13.57	12500	12644	-144	41.8059	-130000		14.57	17300	17400	-100	42.6917	-85000		13.57	20510	20400	110	53.5512	-59000
13.58	12800	12836	-36	41.8459	-130000		14.58	17300	17500	-200	42.7261	-85000		13.58	20470	20390	80	53.5512	-59000
13.59	12700	12772	-72	41.8459	-130000		14.59	17400	17600	-200	42.7472	-85000		13.59	20430	20370	60	53.4733	-59000
13.6	12900	12900	0	41.8823	-130000		14.6	17500	17700	-200	42.7228	-85000		13.6	20400	20360	40	53.4733	-59000
13.61	12900	12900	0	41.8823	-130000		14.61	17600	17900	-300	42.8006	-85000		13.61	20370	20340	30	53.6564	-59000
13.62	13000	12964	36	41.961	-130000		14.62	17700	18000	-300	42.7566	-85000		13.62	20340	20320	20	53.6564	-59000
13.63	12700	12772	-72	41.961	-130000		14.63	17800	18100	-300	42.6722	-85000		13.63	20310	20300	10	53.5266	-59000
13.64	12700	12772	-72	41.961	-130000		14.64	17900	18200	-300	42.7459	-85000		13.64	20290	20290	0	53.5266	-59000
13.65	12900	12900	0	41.961	-130000		14.65	18100	18300	-200	42.6809	-85000		13.65	20260	20270	-10	53.5527	-59000
13.66	12800	12836	-36	42.0069	-130000		14.66	18200	18400	-200	42.6629	-85000		13.66	20240	20250	-10	53.5527	-59000
13.67	12900	12900	0	42.0069	-130000		14.67	18300	18500	-200	42.7095	-85000		13.67	20220	20230	-10	53.6916	-59000
13.68	12800	12836	-36	42.0069	-130000		14.68	18400	18600	-200	42.8415	-85000		13.68	20190	20220	-30	53.6916	-59000
13.69	12900	12900	0	42.0069	-130000		14.69	18500	18600	-100	42.7205	-85000		13.69	20160	20200	-40	53.6225	-59000
13.7	13100	13028	72	42.0678	-130000		14.7	18600	18600	0	42.7913	-85000		13.7	20130	20190	-60	53.718	-59000
13.71	13000	12964	36	42.0678	-130000		14.71	18700	18600	100	42.8162	-85000		13.71	20110	20170	-60	53.718	-59000
13.72	13000	12964	36	42.0877	-130000		14.72	18700	18600	100	42.7371	-85000		13.72	20080	20160	-80	53.6662	-59000
13.73	13000	13000	0	42.0877	-130000		14.73	18800	18600	200	42.8132	-85000		13.73	20050	20140	-90	53.6662	-59000
13.74	13000	13000	0	42.1459	-130000		14.74	18800	18500	300	42.8684	-85000		13.74	20030	20130	-100	53.6662	-59000
13.75	13100	13064	36	42.1459	-130000		14.75	18900	18400	500	42.8836	-85000		13.75	20010	20120	-110	53.6662	-59000
13.76	13200	13164	36	42.1459	-130000		14.76	18800	18300	500	42.8143	-85000		13.76	20000	20110	-110	53.823	-59000
13.77	13400	13292	108	42.1459	-130000		14.77	18800	18200	600	42.9219	-85000		13.77	19990	20100	-110	53.823	-59000
13.78	13500	13392	108	42.1794	-130000		14.78	18600	18100	500	42.9422	-85000		13.78	19990	20090	-100	53.8668	-59000
13.79	13600	13492	108	42.1794	-130000		14.79	18400	18000	400	42.7869	-85000		13.79	19990	20090	-100	53.8668	-59000
13.8	13900	13720	180	42.2831	-130000		14.8	18200	17800	400	42.8816	-85000		13.8	19990	20080	-90	53.7892	-59000
13.81	14100	13920	180	42.2831	-130000		14.81	18000	17700	300	42.837	-85000		13.81	20000	20080	-80	53.7892	-59000
13.82	14100	13992	108	42.2877	-130000		14.82	17700	17500	200	42.8739	-85000		13.82	20000	20070	-70	53.8931	-59000
13.83	14600	14384	216	42.2877	-130000		14.83	17400	17400	0	42.967	-85000		13.83	20000	20070	-70	53.8931	-59000
13.84	14800	14620	180	42.2877	-130000		14.84	17200	17300	-100	42.8498	-85000		13.84	20000	20070	-70	53.8931	-59000
13.85	14800	14692	108	42.2877	-130000		14.85	16900	17200	-300	42.9259	-85000		13.85	20000	20070	-70	53.9805	-59000
13.86	15100	15028	72	42.2877	-130000		14.86	16700	17100	-400	42.9708	-85000		13.86	19990	20070	-80	53.9805	-59000
13.87	15400	15328	72	42.2877	-130000		14.87	16600	17000	-400	42.9181	-85000		13.87	19990	20080	-90	53.86	-59000
13.88	15700	15664	36	42.2927	-130000		14.88	16500	16900	-400	42.8821	-85000		13.88	19980	20080	-100	53.86	-59000
13.89	15900	15936	-36	42.2927	-130000		14.89	16400	16800	-400	42.9216	-85000		13.89	19980	20090	-110	53.9721	-59000
13.9	16000	16180	-180	42.3307	-130000		14.9	16400	16800	-400	42.9693	-85000		13.9	20000	20100	-100	53.9721	-59000
13.91	16500	16644	-144	42.3307	-130000		14.91	16400	16800	-400	43.0132	-85000		13.91	20020	20100	-80	53.999	-59000
13.92	16700	16916	-216	42.3307	-130000		14.92	16300	16800	-500	42.9829	-85000		13.92	20050	20110	-60	53.999	-59000
13.93	17100	17316	-216	42.3307	-130000		14.93	16300	16800	-500	43.0053	-85000		13.93	20070	20130	-60	54.1035	-59000
13.94	17700	17808	-108	42.3611	-130000		14.94	16300	16800	-500	42.9765	-85000		13.94	20100	20140	-40	54.1037	-59000
13.95	17800	17944	-144	42.3611	-130000		14.95	16300	16800	-500	43.1007	-85000		13.95	20110	20150	-40	54.1644	-59000
13.96	17900	18080	-180	42.379	-130000		14.96	16300	16800	-500	42.9858	-85000		13.96	20120	20170	-50	54.1644	-59000
13.97	18400	18436	-36	42.379	-130000		14.97	16300	16900	-600	43.0866	-85000		13.97	20120	20180	-60	54.1644	-59000
13.98	18500	18500	0	42.379	-130000		14.98	16300	16900	-600	43.0771	-85000		13.98	20120	20200	-80	54.1644	-59000
13.99	18700	18592	108	42.379	-130000		14.99	16300	16900	-600	43.0725	-85000		13.99	20130	20220	-90	54.0614	-59000
14	18700	18556	144	42.4067	-130000		15	16300	16900	-600	43.0681	-85000		14	20150	20240	-90	54.225	-59000
14.01	18900	18612	288	42.4067	-130000		15.01	16300	16900	-600	43.1775	-85000		14.01	20180	20260	-80	54.225	-59000
14.02	18600	18348	252	42.4067	-130000		15.02	16300	16900	-600	43.0594	-85000		14.02	20210	20280	-70	54.1392	-59000
14.03	18400	18112	288	42.4067	-130000		15.03	16400	16800	-400	43.183	-85000		14.03	20250	20310	-60	54.1392	-59000
14.04	18100	17848	252	42.4463	-130000		15.04	16400	16800	-400	43.2083	-85000		14.04	20290	20330	-40	54.2863	-59000
14.05	17800	17584	216	42.4463	-130000		15.05	16400	16700	-300	43.1669	-85000		14.05	20320	20360	-40	54.3208	-59000
14.06	17500	17356	144	42.4463	-130000		15.06	16400	16600	-200	43.2077	-85000		14.06	20340	20390	-50	54.3208	-59000
14.07	17400	17256	144	42.4463	-130000		15.07	16500	16500	0	43.2243	-85000		14.07	20370	20410	-40	54.2693	-59000
14.08	16900	16900	0	42.4823	-130000		15.08	16500	16400	100	43.304	-85000		14.08	20400	20440	-40	54.2693	-59000
14.09	16900	16900	0	42.4823	-130000		15.09	16500	16200	300	43.2385	-85000		14.09	20440	20470	-30	54.2179	-59000
14.1	16800	16872	-72	42.4919	-130000		15.1	16500	16100	400	43.2337	-85000		14.1	20480	20500	-20	54.2179	-59000
14.11	16800	16908	-108	42.4919	-130000		15.11	16500	15900	600	43.2829	-85000		14.11	20530	20520	10	54.2871	-59000
14.12	16600	16816	-216	42.4919	-130000		15.12	16500	15800	700	43.3991	-85000		14.12	20590	20550	40	54.2871	-59000
14.13	16900	17044	-144	42.4919	-130000		15.13	16400	15600	800	43.3732	-85000		14.13	20640	20580	60	54.3904	-59000
14.14	17200	17272	-72	42.5828	-130000		15.14	16400	15500	900	43.4025	-85000		14.14	20690	20610	80	54.3904	-59000
14.15	17400	17400	0	42.5828	-130000		15.15	16400	15300	1100	43.3309	-85000		14.15	20740	20630	110	54.3925	-59000
14.16	17600	17564	36	42.5828	-130000		15.16	16300	15200	1100	43.3419	-85000		14.16	20790	20650	140	54.47	-59000
14.17	17600	17564	36	42.5828	-130000		15.17	16300	15100	1200	43.3807	-85000		14.17	20840	20680	160	54.47	-59000
14.18	17800	17656	144	42.6055	-130000		15.18	16200	15000	1200	43.4994	-85000		14.18	20890	20700	190	54.5995	-59000
14.19	17500	17428	72	42.6055	-130000		15.19	16200	14900	1300	43.4909	-85000		14.19	20940	20720	220	54.5995	-59000
14.2	17300	17228	72	42.6055	-130000		15.2	16100	14800	1300	43.5103	-85000		14.2	20980	20730	250	54.5226	-59000
14.21	17100	16992	108	42.6055	-130000		15.21	16000	14800	1200	43.3729	-85000		14.21	21010	20750	260	54.5997	-59000
14.22	17000	16856	144	42.6203	-130000		15.22	16000	14800	1200	43.4095	-85000		14.22	21030	20760	270	54.5997	-59000
14.23	16700	16520	180	42.6203	-130000		15.23	16100	14800	1300	43.4717	-85000		14.23	21040	20770	270	54.6856	-59000
14.24	16100	16028	72	42.6203	-130000		15.24	16100	14800	1300	43.4221	-85000		14.24	21030	20780	250	54.6856	-59000
14.25	15600	15600	0	42.6203	-130000		15.25	16100	14900	1200	43.4972	-85000		14.25	21010	20780	230	54.6856	-59000
14.26	15500	15392	108	42.6657	-130000		15.26	16100	14900	1200	43.562	-85000		14.26	20970	20780	190	54.6174	-59000
14.27	14800	14836	-36	42.6657	-130000		15.27	16200	15100	1100	43.4721	-85000		14.27	20930	20780	150	54.5576	-59000
14.28	14300	14408	-108	42.6657	-130000		15.28	16200	15200	1000	43.5064	-85000		14.28	20890	20780	110	54.7117	-59000
14.29	13900	14080	-180	42.6657	-130000		15.29	16200	15300	900	43.4454	-85000		14.29	20860	20770	90	54.7117	-59000
14.3	13800	13908	-108	42.7281	-130000		15.3	16300	15500	800	43.4966	-85000		14.3	20820	20760	60	54.6605	-59000
14.31	13400	13580	-180	42.7281	-130000		15.31	16400	15700	700	43.6187	-85000		14.31	20780	20750	30	54.6605	-59000
14.32	13200	13380	-180	42.7281	-130000		15.32	16400	15900	500	43.566	-85000		14.32	20750	20740	10	54.6349	-59000
14.33	13000	13216	-216	42.7281	-130000		15.33	16500	16100	400	43.4724	-85000		14.33	20710	20730	-20	54.7812	-59000
14.34	13300	13372	-72	42.7458	-130000		15.34	16500	16300	200	43.5002	-85000		14.34	20690	20720	-30	54.7812	-59000
14.35	13300	13336	-36	42.7458	-130000		15.35	16600	16500	100	43.5721	-85000		14.35	20670	20700	-30	54.7812	-59000
14.36	13300	13336	-36	42.7458	-130000		15.36	16700	16700	0	43.5878	-85000		14.36	20650	20690	-40	54.7984	-59000
14.37	13200	13272	-72	42.7458	-130000		15.37	16800	16900	-100	43.4987	-85000		14.37	20630	20680	-50	54.7984	-59000
14.38	13400	13400	0	42.7458	-130000		15.38	16800	17100	-300	43.5496	-85000		14.38	20610	20660	-50	54.7643	-59000
14.39	13500	13464	36	42.7458	-130000		15.39	17000	17300	-300	43.6483	-85000		14.39	20590	20650	-60	54.7643	-59000
14.4	13400	13436	-36	42.7458	-130000		15.4	17100	17400	-300	43.5409	-85000		14.4	20560	20640	-80	54.8586	-59000
14.41	13600	13600	0	42.7458	-130000		15.41	17100	17600	-500	43.6479	-85000		14.41	20530	20630	-100	54.8586	-59000
14.42	13900	13828	72	42.776	-130000		15.42	17200	17700	-500	43.5726	-85000		14.42	20500	20620	-120	54.8846	-59000
14.43	13900	13864	36	42.776	-130000		15.43	17300	17800	-500	43.5823	-85000		14.43	20470	20610	-140	54.8846	-59000
14.44	13800	13872	-72	42.776	-130000		15.44	17500	17900	-400	43.6622	-85000		14.44	20450	20600	-150	54.971	-59000
14.45	14300	14264	36	42.776	-130000		15.45	17600	18000	-400	43.649	-85000		14.45	20430	20600	-170	54.971	-59000
14.46	14300	14300	0	42.796	-130000		15.46	17700	18100	-400	43.5707	-85000		14.46	20420	20590	-170	54.9455	-59000
14.47	14200	14308	-108	42.796	-130000		15.47	17800	18100	-300	43.7341	-85000		14.47	20410	20590	-180	54.9455	-59000
14.48	14500	14572	-72	42.8428	-130000		15.48	17900	18200	-300	43.7751	-85000		14.48	20410	20590	-180	54.8519	-59000
14.49	14500	14608	-108	42.8428	-130000		15.49	18000	18200	-200	43.7288	-85000		14.49	20410	20590	-180	54.9626	-59000
14.5	14700	14772	-72	42.8831	-130000		15.5	18100	18200	-100	43.8681	-85000		14.5	20410	20600	-190	54.9626	-59000
14.51	14900	14936	-36	42.8831	-130000		15.51	18200	18300	-100	43.8552	-85000		14.51	20410	20600	-190	55.0143	-59000
14.52	15000	15000	0	42.8831	-130000		15.52	18200	18300	-100	43.8105	-85000		14.52	20410	20610	-200	55.0143	-59000
14.53	15200	15128	72	42.8831	-130000		15.53	18300	18300	0	43.8461	-85000		14.53	20410	20610	-200	55.0924	-59000
14.54	15000	15000	0	42.888	-130000		15.54	18400	18300	100	43.8318	-85000		14.54	20410	20620	-210	55.0924	-59000
14.55	15100	15028	72	42.888	-130000		15.55	18400	18300	100	43.8342	-85000		14.55	20430	20630	-200	55.016	-59000
14.56	15200	15056	144	42.888	-130000		15.56	18500	18300	200	43.8092	-85000		14.56	20450	20650	-200	55.016	-59000
14.57	15200	15020	180	42.888	-130000		15.57	18600	18300	300	43.8883	-85000		14.57	20480	20660	-180	55.0417	-59000
14.58	14900	14756	144	42.9256	-130000		15.58	18600	18400	200	43.9504	-85000		14.58	20520	20670	-150	55.1865	-59000
14.59	14800	14656	144	42.9256	-130000		15.59	18600	18400	200	43.9525	-85000		14.59	20550	20680	-130	55.1865	-59000
14.6	14300	14264	36	42.9403	-130000		15.6	18700	18400	300	43.8817	-85000		14.6	20580	20700	-120	55.1781	-59000
14.61	14100	14064	36	42.9403	-130000		15.61	18800	18500	300	44.0059	-85000		14.61	20620	20710	-90	55.1781	-59000
14.62	13800	13836	-36	42.9557	-130000		15.62	18800	18500	300	43.9089	-85000		14.62	20660	20730	-70	55.1526	-59000
14.63	13600	13636	-36	42.9557	-130000		15.63	18800	18500	300	44.0285	-85000		14.63	20690	20740	-50	55.1526	-59000
14.64	13500	13536	-36	42.9557	-130000		15.64	18800	18600	200	43.8989	-85000		14.64	20720	20750	-30	55.1102	-59000
14.65	13200	13308	-108	42.9557	-130000		15.65	18900	18600	300	44.0498	-85000		14.65	20760	20760	0	55.1102	-59000
14.66	13000	13108	-108	42.9733	-130000		15.66	18800	18700	100	43.9843	-85000		14.66	20800	20770	30	55.0508	-59000
14.67	12900	13044	-144	42.9733	-130000		15.67	18800	18700	100	43.9833	-85000		14.67	20830	20780	50	55.0508	-59000
14.68	13000	13072	-72	42.9733	-130000		15.68	18800	18800	0	44.1098	-85000		14.68	20860	20790	70	55.1531	-59000
14.69	12700	12844	-144	42.9733	-130000		15.69	18700	18800	-100	44.0664	-85000		14.69	20880	20790	90	55.1277	-59000
14.7	13000	13036	-36	42.9933	-130000		15.7	18600	18800	-200	44.0062	-85000		14.7	20900	20800	100	55.1277	-59000
14.71	12900	12936	-36	42.9933	-130000		15.71	18600	18900	-300	44.114	-85000		14.71	20920	20800	120	55.2984	-59000
14.72	13100	13064	36	42.9933	-130000		15.72	18600	18900	-300	44.0535	-85000		14.72	20940	20800	140	55.2984	-59000
14.73	13100	13064	36	42.9933	-130000		15.73	18500	18900	-400	44.1745	-85000		14.73	20960	20800	160	55.3071	-59000
14.74	13100	13064	36	43.0155	-130000		15.74	18600	18900	-300	44.1274	-85000		14.74	20980	20800	180	55.3071	-59000
14.75	13100	13064	36	43.0155	-130000		15.75	18600	18900	-300	44.0904	-85000		14.75	21000	20800	200	55.2054	-59000
14.76	13200	13128	72	43.14	-130000		15.76	18600	18800	-200	44.0905	-85000		14.76	21020	20790	230	55.2054	-59000
14.77	13500	13356	144	43.14	-130000		15.77	18600	18800	-200	44.1319	-85000		14.77	21040	20790	250	55.2054	-59000
14.78	13500	13356	144	43.14	-130000		15.78	18700	18800	-100	44.1287	-85000		14.78	21050	20790	260	55.4363	-59000
14.79	13600	13456	144	43.14	-130000		15.79	18700	18700	0	44.1225	-85000		14.79	21060	20780	280	55.4363	-59000
14.8	13800	13620	180	43.1749	-130000		15.8	18700	18700	0	44.1388	-85000		14.8	21070	20780	290	55.4194	-59000
14.81	13700	13592	108	43.1749	-130000		15.81	18800	18600	200	44.1501	-85000		14.81	21070	20770	300	55.4194	-59000
14.82	14200	13984	216	43.212	-130000		15.82	18800	18600	200	44.2745	-85000		14.82	21060	20770	290	55.378	-59000
14.83	14400	14148	252	43.212	-130000		15.83	18700	18500	200	44.1896	-85000		14.83	21050	20770	280	55.6332	-59000
14.84	14500	14320	180	43.212	-130000		15.84	18700	18400	300	44.1734	-85000		14.84	21030	20770	260	55.6332	-59000
14.85	15000	14712	288	43.212	-130000		15.85	18600	18400	200	44.1991	-85000		14.85	21000	20770	230	55.5065	-59000
14.86	15300	15012	288	43.3332	-130000		15.86	18500	18300	200	44.2573	-85000		14.86	20970	20770	200	55.5065	-59000
14.87	15600	15348	252	43.3332	-130000		15.87	18400	18200	200	44.1479	-85000		14.87	20930	20780	150	55.5826	-59000
14.88	15900	15684	216	43.3857	-130000		15.88	18400	18200	200	44.3364	-85000		14.88	20900	20780	120	55.5826	-59000
14.89	16100	15956	144	43.3857	-130000		15.89	18300	18100	200	44.3517	-85000		14.89	20880	20790	90	55.6676	-59000
14.9	16700	16520	180	43.3857	-130000		15.9	18200	18100	100	44.2355	-85000		14.9	20860	20800	60	55.6676	-59000
14.91	16700	16700	0	43.3857	-130000		15.91	18100	18100	0	44.2331	-85000		14.91	20840	20810	30	55.6933	-59000
14.92	17300	17264	36	43.432	-130000		15.92	18100	18000	100	44.2173	-85000		14.92	20830	20820	10	55.6933	-59000
14.93	17400	17508	-108	43.432	-130000		15.93	18100	18000	100	44.2936	-85000		14.93	20830	20840	-10	55.6933	-59000
14.94	18000	18036	-36	43.4673	-130000		15.94	18000	18000	0	44.2754	-85000		14.94	20820	20850	-30	55.6428	-59000
14.95	17900	18152	-252	43.4673	-130000		15.95	18100	18100	0	44.2818	-85000		14.95	20820	20870	-50	55.6428	-59000
14.96	18500	18644	-144	43.5139	-130000		15.96	18100	18100	0	44.3141	-85000		14.96	20830	20890	-60	55.6948	-59000
14.97	18800	18908	-108	43.5139	-130000		15.97	18100	18100	0	44.276	-85000		14.97	20830	20910	-80	55.6948	-59000
14.98	19100	19172	-72	43.5139	-130000		15.98	18200	18200	0	44.3966	-85000		14.98	20840	20930	-90	55.8642	-59000
14.99	19200	19236	-36	43.5139	-130000		15.99	18200	18300	-100	44.4421	-85000		14.99	20860	20950	-90	55.8642	-59000
15	19200	19236	-36	43.5285	-130000		16	18300	18400	-100	44.4327	-85000		15	20880	20970	-90	55.9413	-59000
15.01	19000	19036	-36	43.5285	-130000		16.01	18400	18400	0	44.4124	-85000		15.01	20910	20990	-80	55.9413	-59000
15.02	19300	19120	180	43.5285	-130000		16.02	18500	18600	-100	44.4369	-85000		15.02	20950	21020	-70	55.9671	-59000
15.03	19200	18948	252	43.5285	-130000		16.03	18600	18700	-100	44.4127	-85000		15.03	21000	21040	-40	55.8663	-59000
15.04	18700	18448	252	43.5809	-130000		16.04	18700	18800	-100	44.3794	-85000		15.04	21050	21060	-10	56.018	-59000
15.05	18300	18048	252	43.5809	-130000		16.05	18800	18900	-100	44.4258	-85000		15.05	21110	21070	40	56.018	-59000
15.06	17900	17612	288	43.5809	-130000		16.06	18900	19000	-100	44.4555	-85000		15.06	21160	21090	70	56.0696	-59000
15.07	17100	16956	144	43.5809	-130000		16.07	19000	19200	-200	44.4422	-85000		15.07	21210	21100	110	56.0696	-59000
15.08	16300	16264	36	43.5883	-130000		16.08	19100	19300	-200	44.4493	-85000		15.08	21260	21120	140	56.0696	-59000
15.09	15600	15636	-36	43.5883	-130000		16.09	19300	19400	-100	44.4575	-85000		15.09	21300	21120	180	56.0696	-59000
15.1	14800	14980	-180	43.5883	-130000		16.1	19400	19500	-100	44.4394	-85000		15.1	21340	21130	210	56.1626	-59000
15.11	14500	14680	-180	43.5883	-130000		16.11	19500	19700	-200	44.5305	-85000		15.11	21370	21130	240	56.1626	-59000
15.12	14000	14216	-216	43.627	-130000		16.12	19700	19800	-100	44.586	-85000		15.12	21400	21130	270	56.0284	-59000
15.13	13700	13916	-216	43.627	-130000		16.13	19900	19900	0	44.5015	-85000		15.13	21420	21130	290	56.0284	-59000
15.14	13100	13460	-360	43.627	-130000		16.14	20100	20000	100	44.4791	-85000		15.14	21430	21120	310	56.1882	-59000
15.15	13100	13388	-288	43.627	-130000		16.15	20200	20100	100	44.5855	-85000		15.15	21430	21110	320	56.1882	-59000
15.16	12800	13124	-324	43.6474	-130000		16.16	20400	20200	200	44.5554	-85000		15.16	21410	21100	310	56.1798	-59000
15.17	12700	13024	-324	43.6474	-130000		16.17	20600	20400	200	44.5849	-85000		15.17	21370	21080	290	56.1798	-59000
15.18	12600	12888	-288	43.6716	-130000		16.18	20800	20500	300	44.5336	-85000		15.18	21320	21060	260	56.1044	-59000
15.19	12600	12888	-288	43.6716	-130000		16.19	21000	20700	300	44.5996	-85000		15.19	21250	21040	210	56.1044	-59000
15.2	12500	12788	-288	43.6716	-130000		16.2	21200	20900	300	44.6387	-85000		15.2	21160	21020	140	56.2732	-59000
15.21	12600	12816	-216	43.6716	-130000		16.21	21400	21100	300	44.5588	-85000		15.21	21070	21000	70	56.2732	-59000
15.22	12700	12880	-180	43.7605	-130000		16.22	21600	21300	300	44.5898	-85000		15.22	20970	20970	0	56.2481	-59000
15.23	12500	12752	-252	43.7605	-130000		16.23	21800	21500	300	44.707	-85000		15.23	20890	20950	-60	56.2481	-59000
15.24	12600	12816	-216	43.7605	-130000		16.24	22000	21800	200	44.642	-85000		15.24	20810	20920	-110	56.2315	-59000
15.25	12900	13008	-108	43.7605	-130000		16.25	22300	22200	100	44.6525	-85000		15.25	20740	20900	-160	56.2489	-59000
15.26	12900	13008	-108	43.7972	-130000		16.26	22600	22500	100	44.6482	-85000		15.26	20680	20870	-190	56.2489	-59000
15.27	13100	13136	-36	43.7972	-130000		16.27	23000	23000	0	44.6847	-85000		15.27	20630	20850	-220	56.2489	-59000
15.28	13100	13136	-36	43.7972	-130000		16.28	23400	23400	0	44.7877	-85000		15.28	20590	20820	-230	56.2489	-59000
15.29	13400	13364	36	43.7972	-130000		16.29	23800	23900	-100	44.6925	-85000		15.29	20560	20800	-240	56.4095	-59000
15.3	13600	13528	72	43.8416	-130000		16.3	24300	24400	-100	44.7636	-85000		15.3	20530	20780	-250	56.4095	-59000
15.31	13800	13692	108	43.8416	-130000		16.31	24900	25000	-100	44.8077	-85000		15.31	20510	20750	-240	56.3176	-59000
15.32	14100	13920	180	43.8416	-130000		16.32	25300	25500	-200	44.891	-85000		15.32	20500	20730	-230	56.4521	-59000
15.33	14200	14020	180	43.8416	-130000		16.33	25900	26100	-200	44.7177	-85000		15.33	20490	20720	-230	56.4521	-59000
15.34	14500	14284	216	43.8609	-130000		16.34	26500	26700	-200	44.8537	-85000		15.34	20480	20700	-220	56.4521	-59000
15.35	14700	14484	216	43.8609	-130000		16.35	27000	27300	-300	44.7627	-85000		15.35	20470	20680	-210	56.4526	-59000
15.36	15000	14748	252	43.8609	-130000		16.36	27600	27900	-300	44.8153	-85000		15.36	20470	20670	-200	56.4275	-59000
15.37	15400	15112	288	43.8609	-130000		16.37	28200	28500	-300	44.9386	-85000		15.37	20470	20660	-190	56.6042	-59000
15.38	15300	15192	108	43.92	-130000		16.38	28800	29100	-300	44.8056	-85000		15.38	20460	20650	-190	56.6042	-59000
15.39	15800	15620	180	43.92	-130000		16.39	29300	29700	-400	44.902	-85000		15.39	20460	20640	-180	56.4789	-59000
15.4	16200	16020	180	43.92	-130000		16.4	29900	30200	-300	44.875	-85000		15.4	20450	20630	-180	56.4789	-59000
15.41	16500	16356	144	43.92	-130000		16.41	30400	30700	-300	44.8124	-85000		15.41	20450	20630	-180	56.5041	-59000
15.42	16600	16600	0	43.9495	-130000		16.42	31000	31100	-100	44.9172	-85000		15.42	20460	20620	-160	56.5041	-59000
15.43	16900	16936	-36	43.9495	-130000		16.43	31400	31500	-100	44.9608	-85000		15.43	20460	20620	-160	56.6465	-59000
15.44	17300	17336	-36	43.9495	-130000		16.44	31900	31900	0	44.9862	-85000		15.44	20470	20620	-150	56.6381	-59000
15.45	17700	17736	-36	43.9495	-130000		16.45	32200	32100	100	45.001	-85000		15.45	20490	20620	-130	56.6381	-59000
15.46	18000	18072	-72	44.1104	-130000		16.46	32600	32300	300	44.8366	-85000		15.46	20530	20630	-100	56.6131	-59000
15.47	18000	18144	-144	44.1104	-130000		16.47	32900	32500	400	44.9078	-85000		15.47	20560	20630	-70	56.6131	-59000
15.48	18300	18408	-108	44.1104	-130000		16.48	33100	32600	500	44.9397	-85000		15.48	20590	20640	-50	56.5714	-59000
15.49	18600	18636	-36	44.1104	-130000		16.49	33300	32600	700	45.0161	-85000		15.49	20620	20640	-20	56.5714	-59000
15.5	18700	18700	0	44.1839	-130000		16.5	33400	32600	800	45.047	-85000		15.5	20650	20650	0	56.5131	-59000
15.51	18700	18664	36	44.1839	-130000		16.51	33400	32400	1000	45.0268	-85000		15.51	20670	20650	20	56.6636	-59000
15.52	18700	18592	108	44.2079	-130000		16.52	33300	32300	1000	45.0286	-85000		15.52	20690	20660	30	56.6636	-59000
15.53	18700	18484	216	44.2079	-130000		16.53	33200	32100	1100	44.996	-85000		15.53	20700	20670	30	56.6136	-59000
15.54	18400	18148	252	44.228	-130000		16.54	32900	31800	1100	45.0756	-85000		15.54	20720	20670	50	56.6136	-59000
15.55	17900	17684	216	44.228	-130000		16.55	32600	31500	1100	45.0738	-85000		15.55	20740	20680	60	56.5886	-59000
15.56	17600	17348	252	44.228	-130000		16.56	32100	31100	1000	44.9695	-85000		15.56	20770	20680	90	56.5886	-59000
15.57	16600	16564	36	44.228	-130000		16.57	31500	30700	800	44.9473	-85000		15.57	20790	20690	100	56.7565	-59000
15.58	16100	16100	0	44.2427	-130000		16.58	30800	30200	600	45.0007	-85000		15.58	20820	20690	130	56.715	-59000
15.59	15400	15508	-108	44.318	-130000		16.59	30000	29800	200	45.1266	-85000		15.59	20840	20690	150	56.715	-59000
15.6	14800	15016	-216	44.318	-130000		16.6	29200	29300	-100	45.1389	-85000		15.6	20860	20690	170	56.8072	-59000
15.61	14200	14488	-288	44.318	-130000		16.61	28400	28800	-400	45.1719	-85000		15.61	20890	20680	210	56.8072	-59000
15.62	13500	13932	-432	44.318	-130000		16.62	27600	28300	-700	45.2148	-85000		15.62	20920	20680	240	56.9169	-59000
15.63	13500	13860	-360	44.318	-130000		16.63	26900	27800	-900	45.0417	-85000		15.63	20930	20670	260	56.9169	-59000
15.64	13100	13532	-432	44.318	-130000		16.64	26100	27300	-1200	45.1201	-85000		15.64	20940	20660	280	56.8006	-59000
15.65	13000	13396	-396	44.318	-130000		16.65	25500	26800	-1300	45.104	-85000		15.65	20950	20650	300	56.8006	-59000
15.66	13000	13360	-360	44.318	-130000		16.66	25000	26300	-1300	45.1115	-85000		15.66	20930	20630	300	56.9088	-59000
15.67	12700	13132	-432	44.3619	-130000		16.67	24600	25900	-1300	45.1053	-85000		15.67	20900	20620	280	56.9088	-59000
15.68	12600	13032	-432	44.3619	-130000		16.68	24300	25400	-1100	45.1112	-85000		15.68	20870	20600	270	56.9088	-59000
15.69	12800	13124	-324	44.4202	-130000		16.69	24100	25000	-900	45.2041	-85000		15.69	20820	20580	240	56.9348	-59000
15.7	12800	13124	-324	44.4202	-130000		16.7	24000	24600	-600	45.1879	-85000		15.7	20760	20560	200	56.9348	-59000
15.71	12900	13188	-288	44.4202	-130000		16.71	23900	24300	-400	45.2754	-85000		15.71	20710	20540	170
15.72	12900	13188	-288	44.4202	-130000		16.72	23900	24000	-100	45.2074	-85000		15.72	20640	20520	120
15.73	12900	13188	-288	44.4978	-130000		16.73	23800	23700	100	45.1364	-85000		15.73	20570	20490	80
15.74	13200	13380	-180	44.4978	-130000		16.74	23800	23400	400	45.2428	-85000		15.74	20500	20470	30
15.75	13300	13444	-144	44.5464	-130000		16.75	23800	23200	600	45.309	-85000		15.75	20420	20440	-20
15.76	13500	13608	-108	44.5464	-130000		16.76	23800	23000	800	45.1727	-85000		15.76	20350	20420	-70
15.77	13500	13644	-144	44.5464	-130000		16.77	23700	22800	900	45.2101	-85000		15.77	20280	20400	-120
15.78	13700	13808	-108	44.5464	-130000		16.78	23600	22700	900	45.3932	-85000		15.78	20230	20370	-140
15.79	14400	14292	108	44.5432	-130000		16.79	23500	22600	900	45.3333	-85000		15.79	20180	20350	-170
15.8	14900	14684	216	44.5432	-130000		16.8	23300	22500	800	45.4086	-85000		15.8	20150	20320	-170
15.81	15100	14884	216	44.6308	-130000		16.81	23300	22500	800	45.3808	-85000		15.81	20130	20300	-170
15.82	15600	15276	324	44.6308	-130000		16.82	23200	22500	700	45.5072	-85000		15.82	20110	20280	-170
15.83	15900	15576	324	44.6308	-130000		16.83	23100	22400	700	45.3975	-85000		15.83	20100	20260	-160
15.84	16500	16068	432	44.6308	-130000		16.84	23000	22400	600	45.404	-85000		15.84	20100	20240	-140
15.85	16800	16404	396	44.6355	-130000		16.85	22900	22400	500	45.4887	-85000		15.85	20090	20210	-120
15.86	17200	16840	360	44.6355	-130000		16.86	22800	22500	300	45.5314	-85000		15.86	20080	20200	-120
15.87	17900	17468	432	44.672	-130000		16.87	22700	22500	200	45.5194	-85000		15.87	20080	20180	-100
15.88	18300	17940	360	44.672	-130000		16.88	22600	22500	100	45.4489	-85000		15.88	20080	20160	-80
15.89	19000	18640	360	44.672	-130000		16.89	22500	22500	0	45.4349	-85000		15.89	20080	20140	-60
15.9	19300	19120	180	44.672	-130000		16.9	22400	22600	-200	45.5461	-85000		15.9	20070	20130	-60
15.91	20000	19856	144	44.7011	-130000		16.91	22300	22600	-300	45.6226	-85000		15.91	20070	20110	-40
15.92	20800	20692	108	44.7011	-130000		16.92	22200	22700	-500	45.555	-85000		15.92	20060	20100	-40
15.93	21600	21564	36	44.7011	-130000		16.93	22100	22700	-600	45.5633	-85000		15.93	20060	20090	-30
15.94	22200	22308	-108	44.7011	-130000		16.94	22200	22700	-500	45.6773	-85000		15.94	20060	20070	-10
15.95	23300	23372	-72	44.7182	-130000		16.95	22100	22800	-700	45.5883	-85000		15.95	20050	20060	-10
15.96	24200	24308	-108	44.7182	-130000		16.96	22200	22800	-600	45.6065	-85000		15.96	20050	20050	0
15.97	24900	25116	-216	44.7229	-130000		16.97	22300	22900	-600	45.6271	-85000		15.97	20050	20050	0
15.98	25500	25788	-288	44.7229	-130000		16.98	22400	22900	-500	45.6112	-85000		15.98	20050	20040	10
15.99	26400	26652	-252	44.759	-130000		16.99	22500	23000	-500	45.599	-85000		15.99	20050	20030	20
16	27300	27444	-144	44.759	-130000		17	22700	23000	-300	45.6715	-85000		16	20050	20030	20
16.01	27900	28008	-108	44.759	-130000		17.01	22800	23100	-300	45.6469	-85000		16.01	20050	20020	30
16.02	28800	28692	108	44.759	-130000		17.02	22900	23200	-300	45.5941	-85000		16.02	20050	20020	30
16.03	29300	29084	216	44.7827	-130000		17.03	23100	23200	-100	45.6774	-85000		16.03	20040	20020	20
16.04	29600	29276	324	44.7827	-130000		17.04	23300	23300	0	45.5933	-85000		16.04	20050	20010	40
16.05	29500	29140	360	44.7827	-130000		17.05	23400	23400	0	45.6613	-85000		16.05	20050	20010	40
16.06	29300	28904	396	44.7827	-130000		17.06	23500	23400	100	45.6332	-85000		16.06	20060	20010	50
16.07	28800	28440	360	44.8172	-130000		17.07	23600	23500	100	45.7568	-85000		16.07	20070	20020	50
16.08	28200	27876	324	44.8172	-130000		17.08	23800	23600	200	45.6193	-85000		16.08	20070	20020	50
16.09	27500	27248	252	44.8263	-130000		17.09	23900	23600	300	45.6626	-85000		16.09	20080	20020	60
16.1	26700	26556	144	44.8263	-130000		17.1	24100	23700	400	45.6319	-85000		16.1	20080	20020	60
16.11	25400	25544	-144	44.8263	-130000		17.11	24200	23800	400	45.8215	-85000		16.11	20070	20030	40
16.12	24400	24760	-360	44.8263	-130000		17.12	24300	23800	500	45.7922	-85000		16.12	20070	20040	30
16.13	23600	24104	-504	44.8263	-130000		17.13	24400	23900	500	45.8264	-85000		16.13	20070	20040	30
16.14	22900	23512	-612	44.8263	-130000		17.14	24500	23900	600	45.7574	-85000		16.14	20070	20050	20
16.15	22100	22892	-792	44.9135	-130000		17.15	24500	24000	500	45.7472	-85000		16.15	20080	20060	20
16.16	22100	22784	-684	44.9135	-130000		17.16	24500	24000	500	45.7657	-85000		16.16	20090	20070	20
16.17	22200	22740	-540	44.9135	-130000		17.17	24400	24000	400	45.8345	-85000		16.17	20110	20080	30
16.18	22000	22540	-540	44.9135	-130000		17.18	24300	24100	200	45.7167	-85000		16.18	20120	20090	30
16.19	22100	22496	-396	44.9352	-130000		17.19	24200	24100	100	45.8876	-85000		16.19	20130	20100	30
16.2	22300	22480	-180	44.9352	-130000		17.2	24100	24100	0	45.9242	-85000		16.2	20140	20120	20
16.21	22600	22564	36	44.9352	-130000		17.21	24000	24100	-100	45.8145	-85000		16.21	20140	20130	10
16.22	22500	22320	180	44.9352	-130000		17.22	23900	24100	-200	45.7619	-85000		16.22	20130	20150	-20
16.23	22500	22140	360	44.9248	-130000		17.23	23800	24100	-300	45.8104	-85000		16.23	20130	20170	-40
16.24	22200	21732	468	44.9248	-130000		17.24	23800	24100	-300	45.8584	-85000		16.24	20120	20190	-70
16.25	22000	21424	576	45.0118	-130000		17.25	23800	24100	-300	45.8773	-85000		16.25	20120	20210	-90
16.26	21700	20980	720	45.0118	-130000		17.26	23800	24100	-300	45.9625	-85000		16.26	20130	20230	-100
16.27	20700	20124	576	45.0118	-130000		17.27	23800	24100	-300	45.9308	-85000		16.27	20140	20250	-110
16.28	20200	19588	612	45.0118	-130000		17.28	23800	24100	-300	45.8285	-85000		16.28	20160	20280	-120
16.29	19300	18796	504	45.0527	-130000		17.29	23900	24100	-200	45.9677	-85000		16.29	20190	20300	-110
16.3	18200	17876	324	45.0527	-130000		17.3	23900	24200	-300	45.9079	-85000		16.3	20210	20330	-120
16.31	17600	17312	288	45.0697	-130000		17.31	24000	24200	-200	45.9393	-85000		16.31	20220	20360	-140
16.32	16500	16428	72	45.0697	-130000		17.32	24100	24200	-100	45.9101	-85000		16.32	20230	20390	-160
16.33	15500	15644	-144	45.0697	-130000		17.33	24100	24300	-200	45.9429	-85000		16.33	20240	20430	-190
16.34	15000	15180	-180	45.0697	-130000		17.34	24100	24300	-200	45.9294	-85000		16.34	20240	20460	-220
16.35	14700	14880	-180	45.0669	-130000		17.35	24200	24300	-100	45.9249	-85000		16.35	20240	20500	-260
16.36	14400	14580	-180	45.0669	-130000		17.36	24300	24400	-100	45.9619	-85000		16.36	20250	20530	-280
16.37	13900	14152	-252	45.1147	-130000		17.37	24300	24500	-200	46.043	-85000		16.37	20270	20570	-300
16.38	13500	13824	-324	45.1147	-130000		17.38	24500	24500	0	45.9602	-85000		16.38	20290	20620	-330
16.39	13600	13852	-252	45.1627	-130000		17.39	24600	24600	0	46.0046	-85000		16.39	20320	20660	-340
16.4	13400	13652	-252	45.1627	-130000		17.4	24700	24700	0	46.05	-85000		16.4	20350	20710	-360
16.41	13300	13552	-252	45.1627	-130000		17.41	24800	24700	100	45.9266	-85000		16.41	20390	20750	-360
16.42	13300	13516	-216	45.1627	-130000		17.42	24900	24800	100	46.0405	-85000		16.42	20410	20800	-390
16.43	13300	13480	-180	45.2014	-130000		17.43	25100	24900	200	45.932	-85000		16.43	20440	20860	-420
16.44	13200	13416	-216	45.2014	-130000		17.44	25200	24900	300	46.1035	-85000		16.44	20460	20910	-450
16.45	13200	13380	-180	45.2422	-130000		17.45	25400	25000	400	46.0067	-85000		16.45	20490	20970	-480
16.46	13200	13380	-180	45.2422	-130000		17.46	25500	25100	400	46.0606	-85000		16.46	20530	21030	-500
16.47	13100	13316	-216	45.2422	-130000		17.47	25600	25100	500	45.9725	-85000		16.47	20570	21090	-520
16.48	12900	13152	-252	45.2422	-130000		17.48	25600	25200	400	46.0305	-85000		16.48	20620	21150	-530
16.49	13200	13344	-144	45.2563	-130000		17.49	25600	25300	300	46.0281	-85000		16.49	20680	21220	-540
16.5	13100	13280	-180	45.2563	-130000		17.5	25600	25300	300	45.9851	-85000		16.5	20750	21290	-540
16.51	13000	13216	-216	45.2563	-130000		17.51	25600	25400	200	46.0491	-85000		16.51	20820	21360	-540
16.52	13100	13280	-180	45.2563	-130000		17.52	25600	25500	100	46.0879	-85000		16.52	20900	21430	-530
16.53	13000	13216	-216	45.2879	-130000		17.53	25600	25600	0	46.1622	-85000		16.53	20970	21500	-530
16.54	13300	13408	-108	45.2879	-130000		17.54	25600	25700	-100	46.1718	-85000		16.54	21040	21580	-540
16.55	13200	13344	-144	45.2879	-130000		17.55	25700	25800	-100	46.0753	-85000		16.55	21120	21660	-540
16.56	13400	13472	-72	45.2879	-130000		17.56	25700	25900	-200	46.0774	-85000		16.56	21200	21740	-540
16.57	13300	13408	-108	45.2926	-130000		17.57	25800	26100	-300	46.0749	-85000		16.57	21290	21820	-530
16.58	13100	13280	-180	45.2926	-130000		17.58	25900	26200	-300	46.1072	-85000		16.58	21390	21900	-510
16.59	13100	13280	-180	45.2926	-130000		17.59	26100	26300	-200	46.1135	-85000		16.59	21500	21990	-490
16.6	13100	13280	-180	45.2926	-130000		17.6	26300	26500	-200	46.186	-85000		16.6	21610	22070	-460
16.61	13200	13344	-144	45.307	-130000		17.61	26500	26700	-200	46.0891	-85000		16.61	21740	22160	-420
16.62	13000	13252	-252	45.307	-130000		17.62	26700	26900	-200	46.1018	-85000		16.62	21860	22240	-380
16.63	13200	13380	-180	45.3715	-130000		17.63	26900	27000	-100	46.1973	-85000		16.63	21990	22320	-330
16.64	13200	13380	-180	45.3715	-130000		17.64	27100	27300	-200	46.2225	-85000		16.64	22130	22410	-280
16.65	13200	13380	-180	45.3715	-130000		17.65	27300	27500	-200	46.1631	-85000		16.65	22280	22490	-210
16.66	13200	13416	-216	45.3715	-130000		17.66	27600	27700	-100	46.3369	-85000		16.66	22420	22560	-140
16.67	13300	13480	-180	45.3859	-130000		17.67	27900	27900	0	46.2621	-85000		16.67	22570	22640	-70
16.68	13500	13644	-144	45.3859	-130000		17.68	28100	28200	-100	46.3275	-85000		16.68	22710	22710	0
16.69	13600	13708	-108	45.395	-130000		17.69	28500	28400	100	46.177	-85000		16.69	22850	22780	70
16.7	14100	14064	36	45.395	-130000		17.7	28800	28600	200	46.259	-85000		16.7	22970	22840	130
16.71	14500	14356	144	45.395	-130000		17.71	29100	28900	200	46.2841	-85000		16.71	23090	22890	200
16.72	14800	14584	216	45.395	-130000		17.72	29400	29100	300	46.2944	-85000		16.72	23210	22950	260
16.73	15500	15104	396	45.4597	-130000		17.73	29800	29300	500	46.3017	-85000		16.73	23320	22990	330
16.74	15800	15368	432	45.4597	-130000		17.74	30100	29600	500	46.232	-85000		16.74	23450	23030	420
16.75	16500	15888	612	45.4597	-130000		17.75	30400	29800	600	46.2971	-85000		16.75	23570	23060	510
16.76	17300	16508	792	45.4597	-130000		17.76	30600	30000	600	46.2926	-85000		16.76	23680	23080	600
16.77	18000	17100	900	45.4813	-130000		17.77	30800	30200	600	46.2541	-85000		16.77	23780	23100	680
16.78	18600	17664	936	45.4813	-130000		17.78	30900	30300	600	46.4175	-85000		16.78	23860	23110	750
16.79	19500	18420	1080	45.4813	-130000		17.79	31000	30500	500	46.3797	-85000		16.79	23910	23110	800
16.8	20300	19184	1116	45.4813	-130000		17.8	31000	30600	400	46.3289	-85000		16.8	23940	23100	840
16.81	21100	19984	1116	45.5028	-130000		17.81	30900	30700	200	46.3888	-85000		16.81	23930	23090	840
16.82	21800	20756	1044	45.5028	-130000		17.82	30800	30800	0	46.3062	-85000		16.82	23910	23070	840
16.83	22400	21500	900	45.5028	-130000		17.83	30700	30900	-200	46.3688	-85000		16.83	23870	23050	820
16.84	23300	22508	792	45.5028	-130000		17.84	30600	30900	-300	46.3726	-85000		16.84	23820	23020	800
16.85	24200	23552	648	45.6332	-130000		17.85	30400	31000	-600	46.3671	-85000		16.85	23760	22980	780
16.86	25000	24568	432	45.6332	-130000		17.86	30300	31000	-700	46.3511	-85000		16.86	23690	22940	750
16.87	26200	25912	288	45.6332	-130000		17.87	30200	30900	-700	46.3718	-85000		16.87	23600	22900	700
16.88	27200	27092	108	45.6332	-130000		17.88	30100	30900	-800	46.4517	-85000		16.88	23500	22860	640
16.89	27800	28052	-252	45.6805	-130000		17.89	30100	30800	-700	46.5055	-85000		16.89	23380	22810	570
16.9	28900	29332	-432	45.6805	-130000		17.9	30100	30800	-700	46.4574	-85000		16.9	23250	22760	490
16.91	30100	30640	-540	45.6805	-130000		17.91	30100	30700	-600	46.4013	-85000		16.91	23100	22710	390
16.92	31000	31684	-684	45.6805	-130000		17.92	30200	30500	-300	46.5243	-85000		16.92	22960	22660	300
16.93	31500	32400	-900	45.762	-130000		17.93	30200	30400	-200	46.4173	-85000		16.93	22820	22600	220
16.94	32600	33428	-828	45.762	-130000		17.94	30300	30300	0	46.466	-85000		16.94	22670	22550	120
16.95	33800	34412	-612	45.7664	-130000		17.95	30400	30100	300	46.5005	-85000		16.95	22550	22500	50
16.96	34400	34904	-504	45.7664	-130000		17.96	30500	30000	500	46.577	-85000		16.96	22430	22450	-20
16.97	34800	35124	-324	45.7664	-130000		17.97	30500	29800	700	46.6125	-85000		16.97	22320	22400	-80
16.98	35400	35364	36	45.7664	-130000		17.98	30400	29600	800	46.4773	-85000		16.98	22230	22360	-130
16.99	35200	34984	216	45.8068	-130000		17.99	30200	29400	800	46.4744	-85000		16.99	22140	22310	-170
17	35100	34560	540	45.8068	-130000		18	30100	29200	900	46.5246	-85000		17	22050	22270	-220
17.01	34500	33744	756	45.8068	-130000		18.01	29800	29000	800	46.583	-85000		17.01	21970	22220	-250
17.02	33200	32444	756	45.8068	-130000		18.02	29500	28900	600	46.5758	-85000		17.02	21900	22180	-280
17.03	31700	30944	756	45.8521	-130000		18.03	29200	28700	500	46.5789	-85000		17.03	21820	22140	-320
17.04	29900	29252	648	45.8521	-130000		18.04	28800	28500	300	46.5148	-85000		17.04	21760	22110	-350
17.05	27900	27396	504	45.8521	-130000		18.05	28500	28300	200	46.7143	-85000		17.05	21710	22070	-360
17.06	26000	25640	360	45.8521	-130000		18.06	28200	28100	100	46.5794	-85000		17.06	21680	22040	-360
17.07	24100	23920	180	45.871	-130000		18.07	27900	28000	-100	46.5538	-85000		17.07	21660	22010	-350
17.08	22500	22428	72	45.871	-130000		18.08	27700	27800	-100	46.7733	-85000		17.08	21650	21980	-330
17.09	20700	20844	-144	45.871	-130000		18.09	27400	27700	-300	46.7017	-85000		17.09	21660	21950	-290
17.1	19200	19488	-288	45.871	-130000		18.1	27200	27500	-300	46.7514	-85000		17.1	21680	21920	-240
17.11	17900	18296	-396	45.8782	-130000		18.11	27100	27400	-300	46.785	-85000		17.11	21710	21900	-190
17.12	17100	17496	-396	45.8782	-130000		18.12	26900	27300	-400	46.7427	-85000		17.12	21730	21870	-140
17.13	16500	16860	-360	45.8782	-130000		18.13	26800	27100	-300	46.7287	-85000		17.13	21750	21850	-100
17.14	16100	16388	-288	45.8782	-130000		18.14	26700	27000	-300	46.7045	-85000		17.14	21770	21830	-60
17.15	15800	16016	-216	45.9154	-130000		18.15	26600	26900	-300	46.814	-85000		17.15	21800	21820	-20
17.16	15700	15808	-108	45.9154	-130000		18.16	26600	26900	-300	46.9133	-85000		17.16	21830	21800	30
17.17	15600	15636	-36	46.0105	-130000		18.17	26500	26800	-300	46.8497	-85000		17.17	21860	21790	70
17.18	15500	15464	36	46.0105	-130000		18.18	26500	26700	-200	46.8352	-85000		17.18	21900	21770	130
17.19	15300	15228	72	46.0223	-130000		18.19	26500	26600	-100	46.9114	-85000		17.19	21940	21760	180
17.2	15400	15220	180	46.0223	-130000		18.2	26600	26600	0	46.8803	-85000		17.2	21990	21750	240
17.21	15100	14992	108	46.0547	-130000		18.21	26600	26500	100	46.9298	-85000		17.21	22040	21740	300
17.22	15000	14892	108	46.0547	-130000		18.22	26600	26500	100	46.8007	-85000		17.22	22090	21730	360
17.23	14900	14792	108	46.0789	-130000		18.23	26600	26500	100	46.8587	-85000		17.23	22130	21730	400
17.24	14800	14692	108	46.0789	-130000		18.24	26700	26500	200	46.8497	-85000		17.24	22170	21730	440
17.25	14700	14592	108	46.0789	-130000		18.25	26700	26500	200	46.7684	-85000		17.25	22190	21720	470
17.26	14700	14592	108	46.0789	-130000		18.26	26700	26500	200	46.9406	-85000		17.26	22210	21720	490
17.27	14800	14656	144	46.0789	-130000		18.27	26700	26500	200	46.9954	-85000		17.27	22210	21720	490
17.28	14600	14528	72	46.0789	-130000		18.28	26800	26600	200	46.813	-85000		17.28	22210	21730	480
17.29	14400	14400	0	46.0789	-130000		18.29	26900	26600	300	46.9554	-85000		17.29	22200	21730	470
17.3	14300	14336	-36	46.0789	-130000		18.3	27000	26700	300	46.8987	-85000		17.3	22180	21740	440
17.31	14600	14564	36	46.1215	-130000		18.31	27100	26800	300	46.9249	-85000		17.31	22160	21740	420
17.32	14500	14500	0	46.1215	-130000		18.32	27200	26800	400	46.8609	-85000		17.32	22130	21750	380
17.33	14600	14600	0	46.1802	-130000		18.33	27300	27000	300	46.9907	-85000		17.33	22090	21770	320
17.34	14500	14572	-72	46.1802	-130000		18.34	27400	27100	300	47.0256	-85000		17.34	22050	21780	270
17.35	14800	14800	0	46.1969	-130000		18.35	27500	27200	300	47.0224	-85000		17.35	21990	21800	190
17.36	14800	14800	0	46.1969	-130000		18.36	27600	27300	300	46.9995	-85000		17.36	21930	21810	120
17.37	14800	14836	-36	46.1969	-130000		18.37	27700	27400	300	46.8658	-85000		17.37	21870	21830	40
17.38	15000	15000	0	46.1969	-130000		18.38	27700	27500	200	46.9256	-85000		17.38	21810	21860	-50
17.39	15000	15000	0	46.2252	-130000		18.39	27800	27700	100	46.8626	-85000		17.39	21760	21880	-120
17.4	15200	15164	36	46.2252	-130000		18.4	27900	27800	100	46.9691	-85000		17.4	21720	21910	-190
17.41	15200	15164	36	46.2252	-130000		18.41	28000	27900	100	46.9285	-85000		17.41	21690	21940	-250
17.42	15200	15164	36	46.2252	-130000		18.42	28100	28000	100	46.9602	-85000		17.42	21670	21970	-300
17.43	15300	15192	108	46.2881	-130000		18.43	28100	28000	100	47.0597	-85000		17.43	21650	22000	-350
17.44	15400	15256	144	46.2881	-130000		18.44	28200	28100	100	47.0224	-85000		17.44	21620	22030	-410
17.45	15100	15028	72	46.3306	-130000		18.45	28200	28100	100	47.0144	-85000		17.45	21610	22070	-460
17.46	15200	15056	144	46.3306	-130000		18.46	28200	28100	100	47.0818	-85000		17.46	21590	22100	-510
17.47	15100	14956	144	46.3306	-130000		18.47	28100	28100	0	47.0967	-85000		17.47	21590	22140	-550
17.48	14600	14600	0	46.3306	-130000		18.48	28000	28000	0	47.1146	-85000		17.48	21600	22180	-580
17.49	14600	14564	36	46.3799	-130000		18.49	27800	27900	-100	47.1714	-85000		17.49	21620	22220	-600
17.5	14200	14272	-72	46.3799	-130000		18.5	27600	27800	-200	47.0703	-85000		17.5	21650	22250	-600
17.51	14000	14072	-72	46.3799	-130000		18.51	27300	27700	-400	47.0871	-85000		17.51	21690	22290	-600
17.52	13900	13972	-72	46.3799	-130000		18.52	27100	27500	-400	47.1714	-85000		17.52	21720	22330	-610
17.53	13700	13808	-108	46.4156	-130000		18.53	27000	27400	-400	47.1064	-85000		17.53	21770	22370	-600
17.54	13200	13452	-252	46.4156	-130000		18.54	26800	27200	-400	47.1898	-85000		17.54	21810	22410	-600
17.55	13000	13288	-288	46.4156	-130000		18.55	26600	27000	-400	47.2772	-85000		17.55	21870	22440	-570
17.56	12900	13188	-288	46.4156	-130000		18.56	26400	26800	-400	47.1409	-85000		17.56	21930	22470	-540
17.57	12800	13124	-324	46.4297	-130000		18.57	26300	26600	-300	47.2561	-85000		17.57	22000	22500	-500
17.58	12800	13088	-288	46.4297	-130000		18.58	26200	26400	-200	47.2282	-85000		17.58	22080	22530	-450
17.59	12600	12924	-324	46.4297	-130000		18.59	26100	26100	0	47.2052	-85000		17.59	22160	22560	-400
17.6	12800	13052	-252	46.4297	-130000		18.6	26000	25900	100	47.3302	-85000		17.6	22240	22580	-340
17.61	12700	12988	-288	46.4506	-130000		18.61	25900	25700	200	47.339	-85000		17.61	22310	22590	-280
17.62	12500	12824	-324	46.4506	-130000		18.62	25900	25600	300	47.4117	-85000		17.62	22370	22610	-240
17.63	12600	12888	-288	46.4506	-130000		18.63	25800	25400	400	47.3735	-85000		17.63	22440	22620	-180
17.64	12600	12888	-288	46.4506	-130000		18.64	25700	25300	400	47.3419	-85000		17.64	22510	22620	-110
17.65	12500	12824	-324	46.4736	-130000		18.65	25700	25100	600	47.3157	-85000		17.65	22590	22620	-30
17.66	12700	12916	-216	46.4736	-130000		18.66	25600	25000	600	47.4426	-85000		17.66	22670	22610	60
17.67	12800	12980	-180	46.4736	-130000		18.67	25500	25000	500	47.3274	-85000		17.67	22760	22600	160
17.68	12500	12788	-288	46.4736	-130000		18.68	25400	24900	500	47.4298	-85000		17.68	22860	22580	280
17.69	12800	12980	-180	46.5071	-130000		18.69	25300	24900	400	47.3003	-85000		17.69	22940	22560	380
17.7	12600	12852	-252	46.5071	-130000		18.7	25300	24900	400	47.4572	-85000		17.7	23010	22540	470
17.71	12600	12852	-252	46.5071	-130000		18.71	25200	24900	300	47.3448	-85000		17.71	23060	22510	550
17.72	12500	12788	-288	46.5071	-130000		18.72	25200	25000	200	47.3266	-85000		17.72	23110	22480	630
17.73	12500	12788	-288	46.5679	-130000		18.73	25200	25000	200	47.4123	-85000		17.73	23140	22440	700
17.74	12400	12724	-324	46.5679	-130000		18.74	25200	25200	0	47.3872	-85000		17.74	23160	22400	760
17.75	12400	12724	-324	46.5679	-130000		18.75	25300	25300	0	47.4041	-85000		17.75	23160	22350	810
17.76	12500	12788	-288	46.5679	-130000		18.76	25400	25400	0	47.3712	-85000		17.76	23150	22310	840
17.77	12400	12724	-324	46.5795	-130000		18.77	25500	25600	-100	47.4621	-85000		17.77	23130	22260	870
17.78	12500	12788	-288	46.5795	-130000		18.78	25600	25700	-100	47.556	-85000		17.78	23100	22210	890
17.79	12500	12788	-288	46.5795	-130000		18.79	25700	25900	-200	47.4662	-85000		17.79	23050	22160	890
17.8	12500	12788	-288	46.5795	-130000		18.8	25800	26100	-300	47.4346	-85000		17.8	22980	22100	880
17.81	12600	12852	-252	46.6218	-130000		18.81	26000	26300	-300	47.529	-85000		17.81	22900	22050	850
17.82	12700	12952	-252	46.6218	-130000		18.82	26100	26400	-300	47.602	-85000		17.82	22800	22000	800
17.83	12700	12952	-252	46.6218	-130000		18.83	26400	26600	-200	47.4506	-85000		17.83	22680	21940	740
17.84	12700	12952	-252	46.6218	-130000		18.84	26500	26800	-300	47.4475	-85000		17.84	22550	21890	660
17.85	12800	13016	-216	46.6218	-130000		18.85	26700	26900	-200	47.6866	-85000		17.85	22410	21840	570
17.86	12800	13016	-216	46.6218	-130000		18.86	26800	27100	-300	47.5035	-85000		17.86	22280	21790	490
17.87	12700	12952	-252	46.6218	-130000		18.87	27000	27200	-200	47.6415	-85000		17.87	22140	21740	400
17.88	13000	13180	-180	46.6218	-130000		18.88	27200	27300	-100	47.6556	-85000		17.88	22010	21690	320
17.89	13000	13180	-180	46.6117	-130000		18.89	27400	27400	0	47.5997	-85000		17.89	21880	21640	240
17.9	13000	13180	-180	46.6117	-130000		18.9	27600	27500	100	47.5198	-85000		17.9	21760	21600	160
17.91	13100	13280	-180	46.6779	-130000		18.91	27700	27500	200	47.6601	-85000		17.91	21650	21550	100
17.92	13200	13344	-144	46.6779	-130000		18.92	27800	27600	200	47.7464	-85000		17.92	21540	21510	30
17.93	13100	13316	-216	46.6779	-130000		18.93	27800	27600	200	47.6233	-85000		17.93	21430	21470	-40
17.94	13300	13444	-144	46.6779	-130000		18.94	27900	27500	400	47.7259	-85000		17.94	21320	21440	-120
17.95	13300	13480	-180	46.736	-130000		18.95	27900	27500	400	47.638	-85000		17.95	21230	21400	-170
17.96	13100	13388	-288	46.736	-130000		18.96	27800	27400	400	47.6638	-85000		17.96	21140	21370	-230
17.97	13400	13616	-216	46.736	-130000		18.97	27700	27300	400	47.6196	-85000		17.97	21070	21330	-260
17.98	13400	13652	-252	46.736	-130000		18.98	27600	27200	400	47.6858	-85000		17.98	21020	21300	-280
17.99	13600	13816	-216	46.7525	-130000		18.99	27400	27000	400	47.6356	-85000		17.99	20980	21280	-300
18	13600	13852	-252	46.7525	-130000		19	27300	26900	400	47.7563	-85000		18	20950	21250	-300
18.01	13900	14080	-180	46.7525	-130000		19.01	27100	26700	400	47.7453	-85000		18.01	20930	21230	-300
18.02	13900	14116	-216	46.7525	-130000		19.02	26900	26500	400	47.8041	-85000		18.02	20910	21200	-290
18.03	14400	14472	-72	46.7993	-130000		19.03	26600	26300	300	47.7723	-85000		18.03	20900	21180	-280
18.04	14300	14444	-144	46.7993	-130000		19.04	26300	26000	300	47.77	-85000		18.04	20890	21160	-270
18.05	14600	14672	-72	46.7993	-130000		19.05	26000	25800	200	47.862	-85000		18.05	20880	21150	-270
18.06	15000	14964	36	46.7993	-130000		19.06	25600	25600	0	47.7476	-85000		18.06	20870	21130	-260
18.07	15300	15192	108	46.7962	-130000		19.07	25300	25300	0	47.7681	-85000		18.07	20860	21120	-260
18.08	15800	15548	252	46.7962	-130000		19.08	25000	25100	-100	47.8544	-85000		18.08	20860	21110	-250
18.09	15900	15648	252	46.7962	-130000		19.09	24600	24900	-300	47.8061	-85000		18.09	20850	21100	-250
18.1	16200	15912	288	46.7962	-130000		19.1	24300	24700	-400	47.782	-85000		18.1	20840	21090	-250
18.11	16600	16204	396	46.8805	-130000		19.11	24100	24500	-400	47.7686	-85000		18.11	20830	21090	-260
18.12	16800	16404	396	46.8805	-130000		19.12	23900	24300	-400	47.8842	-85000		18.12	20830	21080	-250
18.13	17100	16704	396	46.8805	-130000		19.13	23700	24100	-400	47.7585	-85000		18.13	20830	21080	-250
18.14	17300	16940	360	46.8805	-130000		19.14	23500	23900	-400	47.8152	-85000		18.14	20840	21080	-240
18.15	17600	17240	360	46.9646	-130000		19.15	23400	23800	-400	47.7774	-85000		18.15	20850	21080	-230
18.16	18200	17768	432	46.9646	-130000		19.16	23400	23700	-300	47.8329	-85000		18.16	20880	21080	-200
18.17	18300	18012	288	46.9646	-130000		19.17	23300	23600	-300	47.8284	-85000		18.17	20910	21080	-170
18.18	18700	18448	252	46.9646	-130000		19.18	23200	23500	-300	47.7606	-85000		18.18	20940	21090	-150
18.19	19400	19076	324	46.9646	-130000		19.19	23200	23400	-200	47.8497	-85000		18.19	20970	21090	-120
18.2	19600	19420	180	46.9646	-130000		19.2	23100	23400	-300	47.9629	-85000		18.2	20990	21100	-110
18.21	20000	19892	108	46.9646	-130000		19.21	23100	23300	-200	47.9241	-85000		18.21	21010	21100	-90
18.22	20500	20428	72	46.9646	-130000		19.22	23100	23300	-200	47.978	-85000		18.22	21030	21110	-80
18.23	21000	20964	36	47.0268	-130000		19.23	23100	23300	-200	47.836	-85000		18.23	21040	21120	-80
18.24	21400	21436	-36	47.0268	-130000		19.24	23100	23200	-100	47.8531	-85000		18.24	21050	21130	-80
18.25	21900	21936	-36	47.0268	-130000		19.25	23100	23200	-100	47.9335	-85000		18.25	21070	21140	-70
18.26	22500	22500	0	47.0268	-130000		19.26	23200	23200	0	48.1058	-85000		18.26	21090	21150	-60
18.27	22900	22864	36	47.0688	-130000		19.27	23200	23200	0	47.9604	-85000		18.27	21120	21150	-30
18.28	23300	23228	72	47.0688	-130000		19.28	23300	23100	200	48.014	-85000		18.28	21140	21160	-20
18.29	23800	23656	144	47.0688	-130000		19.29	23300	23100	200	48.1698	-85000		18.29	21170	21170	0
18.3	23900	23756	144	47.0688	-130000		19.3	23400	23100	300	48.0651	-85000		18.3	21200	21180	20
18.31	23700	23664	36	47.1527	-130000		19.31	23500	23100	400	48.1225	-85000		18.31	21230	21190	40
18.32	23800	23764	36	47.1527	-130000		19.32	23500	23100	400	48.0968	-85000		18.32	21260	21200	60
18.33	23900	23828	72	47.1873	-130000		19.33	23500	23100	400	48.1749	-85000		18.33	21300	21210	90
18.34	23700	23736	-36	47.1873	-130000		19.34	23600	23100	500	48.2645	-85000		18.34	21340	21210	130
18.35	23300	23516	-216	47.1873	-130000		19.35	23700	23100	600	48.1719	-85000		18.35	21380	21220	160
18.36	23300	23552	-252	47.1873	-130000		19.36	23700	23100	600	48.1978	-85000		18.36	21420	21230	190
18.37	23200	23560	-360	47.2292	-130000		19.37	23700	23200	500	48.1649	-85000		18.37	21460	21230	230
18.38	22900	23476	-576	47.2292	-130000		19.38	23700	23200	500	48.2174	-85000		18.38	21480	21230	250
18.39	23000	23648	-648	47.2292	-130000		19.39	23800	23300	500	48.1466	-85000		18.39	21500	21240	260
18.4	23500	24112	-612	47.2292	-130000		19.4	23800	23400	400	48.1516	-85000		18.4	21520	21240	280
18.41	23900	24548	-648	47.2474	-130000		19.41	23900	23500	400	48.299	-85000		18.41	21530	21240	290
18.42	24500	25112	-612	47.2474	-130000		19.42	24000	23700	300	48.2662	-85000		18.42	21530	21240	290
18.43	24900	25548	-648	47.3004	-130000		19.43	24200	23900	300	48.3604	-85000		18.43	21530	21240	290
18.44	26100	26532	-432	47.3004	-130000		19.44	24400	24100	300	48.2752	-85000		18.44	21520	21240	280
18.45	27200	27416	-216	47.3465	-130000		19.45	24600	24400	200	48.2733	-85000		18.45	21500	21230	270
18.46	28300	28336	-36	47.3465	-130000		19.46	24800	24700	100	48.3544	-85000		18.46	21480	21230	250
18.47	29600	29384	216	47.43	-130000		19.47	25200	25100	100	48.268	-85000		18.47	21460	21230	230
18.48	30700	30304	396	47.43	-130000		19.48	25500	25600	-100	48.4136	-85000		18.48	21430	21220	210
18.49	32000	31352	648	47.43	-130000		19.49	26000	26200	-200	48.4082	-85000		18.49	21400	21210	190
18.5	33200	32408	792	47.43	-130000		19.5	26500	26800	-300	48.4313	-85000		18.5	21360	21210	150
18.51	34300	33400	900	47.4345	-130000		19.51	27100	27500	-400	48.3878	-85000		18.51	21320	21200	120
18.52	35800	34684	1116	47.4345	-130000		19.52	27900	28300	-400	48.3762	-85000		18.52	21280	21200	80
18.53	36900	35784	1116	47.4345	-130000		19.53	28800	29300	-500	48.4283	-85000		18.53	21240	21190	50
18.54	37700	36728	972	47.4345	-130000		19.54	29700	30300	-600	48.4681	-85000		18.54	21190	21180	10
18.55	39100	38128	972	47.4829	-130000		19.55	30800	31400	-600	48.3762	-85000		18.55	21150	21170	-20
18.56	40200	39408	792	47.4829	-130000		19.56	32000	32700	-700	48.5721	-85000		18.56	21110	21160	-50
18.57	41400	40752	648	47.4829	-130000		19.57	33400	34000	-600	48.4717	-85000		18.57	21090	21160	-70
18.58	42600	42132	468	47.4829	-130000		19.58	34900	35500	-600	48.4058	-85000		18.58	21090	21150	-60
18.59	43500	43356	144	47.4829	-130000		19.59	36400	37000	-600	48.5472	-85000		18.59	21090	21140	-50
18.6	45200	45092	108	47.4829	-130000		19.6	37900	38600	-700	48.5465	-85000		18.6	21100	21130	-30
18.61	46300	46408	-108	47.4971	-130000		19.61	39500	40300	-800	48.4511	-85000		18.61	21120	21120	0
18.62	47600	47780	-180	47.4971	-130000		19.62	41100	42100	-1000	48.5735	-85000		18.62	21120	21110	10
18.63	49200	49308	-108	47.5318	-130000		19.63	42800	43800	-1000	48.4606	-85000		18.63	21120	21100	20
18.64	51000	50856	144	47.5318	-130000		19.64	44500	45600	-1100	48.5144	-85000		18.64	21110	21100	10
18.65	52100	51848	252	47.5318	-130000		19.65	46200	47300	-1100	48.6145	-85000		18.65	21090	21090	0
18.66	53100	52668	432	47.5318	-130000		19.66	47900	49000	-1100	48.6392	-85000		18.66	21060	21080	-20
18.67	53200	52804	396	47.5318	-130000		19.67	49600	50600	-1000	48.6406	-85000		18.67	21020	21080	-60
18.68	53500	52924	576	47.5318	-130000		19.68	51400	52100	-700	48.5642	-85000		18.68	20990	21070	-80
18.69	53600	52772	828	47.5318	-130000		19.69	53100	53500	-400	48.5717	-85000		18.69	20950	21070	-120
18.7	52200	51588	612	47.5318	-130000		19.7	54700	54700	0	48.6128	-85000		18.7	20930	21060	-130
18.71	51300	50580	720	47.594	-130000		19.71	56200	55800	400	48.6344	-85000		18.71	20910	21060	-150
18.72	48800	48440	360	47.594	-130000		19.72	57600	56600	1000	48.6076	-85000		18.72	20900	21060	-160
18.73	46200	46164	36	47.594	-130000		19.73	58800	57200	1600	48.64	-85000		18.73	20890	21060	-170
18.74	43800	43980	-180	47.594	-130000		19.74	59600	57600	2000	48.6401	-85000		18.74	20890	21050	-160
18.75	41000	41504	-504	47.6078	-130000		19.75	60300	57800	2500	48.6727	-85000		18.75	20900	21050	-150
18.76	38200	38992	-792	47.6078	-130000		19.76	60600	57800	2800	48.6667	-85000		18.76	20920	21050	-130
18.77	35800	36772	-972	47.6166	-130000		19.77	60500	57500	3000	48.7259	-85000		18.77	20940	21050	-110
18.78	33600	34680	-1080	47.6166	-130000		19.78	60100	56900	3200	48.7599	-85000		18.78	20960	21050	-90
18.79	31900	32980	-1080	47.6675	-130000		19.79	59200	56200	3000	48.6747	-85000		18.79	20990	21060	-70
18.8	30200	31316	-1116	47.6675	-130000		19.8	58000	55300	2700	48.7588	-85000		18.8	21030	21060	-30
18.81	28600	29824	-1224	47.6675	-130000		19.81	56500	54100	2400	48.7627	-85000		18.81	21060	21060	0
18.82	27700	28780	-1080	47.6675	-130000		19.82	54600	52900	1700	48.7311	-85000		18.82	21100	21060	40
18.83	27100	28036	-936	47.679	-130000		19.83	52400	51400	1000	48.8079	-85000		18.83	21140	21070	70
18.84	26700	27492	-792	47.679	-130000		19.84	49900	49900	0	48.686	-85000		18.84	21170	21070	100
18.85	26500	27112	-612	47.679	-130000		19.85	47500	48300	-800	48.832	-85000		18.85	21200	21080	120
18.86	26400	26868	-468	47.679	-130000		19.86	45000	46700	-1700	48.7157	-85000		18.86	21230	21080	150
18.87	27100	27136	-36	47.6997	-130000		19.87	42700	45000	-2300	48.6862	-85000		18.87	21260	21090	170
18.88	27200	27128	72	47.6997	-130000		19.88	40600	43300	-2700	48.7759	-85000		18.88	21280	21100	180
18.89	27700	27376	324	47.6997	-130000		19.89	38700	41600	-2900	48.7366	-85000		18.89	21310	21100	210
18.9	28200	27660	540	47.6997	-130000		19.9	37000	40000	-3000	48.92	-85000		18.9	21340	21110	230
18.91	28800	28044	756	47.7205	-130000		19.91	35600	38400	-2800	48.8023	-85000		18.91	21380	21120	260
18.92	29500	28528	972	47.7205	-130000		19.92	34400	36900	-2500	48.8203	-85000		18.92	21410	21130	280
18.93	29700	28764	936	47.7205	-130000		19.93	33500	35500	-2000	48.7727	-85000		18.93	21440	21140	300
18.94	29800	28936	864	47.7205	-130000		19.94	32700	34200	-1500	48.8471	-85000		18.94	21460	21140	320
18.95	30500	29528	972	47.7082	-130000		19.95	32100	33000	-900	48.8884	-85000		18.95	21480	21150	330
18.96	30600	29808	792	47.7341	-130000		19.96	31500	31900	-400	48.84	-85000		18.96	21480	21170	310
18.97	30700	30088	612	47.7341	-130000		19.97	31000	30900	100	48.9507	-85000		18.97	21480	21180	300
18.98	31200	30660	540	47.8919	-130000		19.98	30500	30000	500	48.9289	-85000		18.98	21480	21190	290
18.99	31200	30948	252	47.8919	-130000		19.99	30000	29200	800	48.9229	-85000		18.99	21470	21200	270
19	31500	31428	72	47.8919	-130000		20	29500	28500	1000	48.8915	-85000		19	21450	21220	230
19.01	31700	31844	-144	47.8919	-130000		20.01	29000	27900	1100	48.9985	-85000		19.01	21420	21230	190
19.02	32200	32416	-216	47.8895	-130000		20.02	28500	27400	1100	48.8749	-85000		19.02	21390	21250	140
19.03	32900	33080	-180	47.8895	-130000		20.03	28000	26900	1100	49.0191	-85000		19.03	21360	21270	90
19.04	33300	33516	-216	47.9378	-130000		20.04	27400	26400	1000	48.9612	-85000		19.04	21330	21280	50
19.05	33800	33944	-144	47.9378	-130000		20.05	26900	26100	800	49.0168	-85000		19.05	21300	21300	0
19.06	33900	34044	-144	47.9747	-130000		20.06	26400	25700	700	48.9386	-85000		19.06	21280	21330	-50
19.07	34300	34264	36	47.9747	-130000		20.07	25900	25400	500	49.0192	-85000		19.07	21260	21350	-90
19.08	34200	34056	144	47.9747	-130000		20.08	25400	25100	300	48.9656	-85000		19.08	21260	21370	-110
19.09	34500	34068	432	47.9747	-130000		20.09	25100	24900	200	48.9937	-85000		19.09	21270	21400	-130
19.1	33800	33368	432	48.0136	-130000		20.1	24700	24600	100	49.0797	-85000		19.1	21280	21420	-140
19.11	33100	32596	504	48.0136	-130000		20.11	24400	24400	0	49.0515	-85000		19.11	21300	21450	-150
19.12	32000	31532	468	48.0136	-130000		20.12	24100	24200	-100	49.034	-85000		19.12	21330	21480	-150
19.13	30400	30076	324	48.0136	-130000		20.13	23800	24000	-200	49.056	-85000		19.13	21360	21510	-150
19.14	29100	28812	288	48.0136	-130000		20.14	23600	23700	-100	49.0221	-85000		19.14	21390	21540	-150
19.15	27000	27000	0	48.0136	-130000		20.15	23300	23500	-200	49.1014	-85000		19.15	21430	21570	-140
19.16	25300	25444	-144	48.0136	-130000		20.16	23100	23300	-200	49.1522	-85000		19.16	21470	21610	-140
19.17	23500	23824	-324	48.0136	-130000		20.17	22900	23100	-200	49.0627	-85000		19.17	21510	21640	-130
19.18	21700	22240	-540	48.0271	-130000		20.18	22700	23000	-300	49.0865	-85000		19.18	21550	21680	-130
19.19	20400	20976	-576	48.0271	-130000		20.19	22600	22800	-200	49.0007	-85000		19.19	21600	21720	-120
19.2	19000	19684	-684	48.0271	-130000		20.2	22500	22700	-200	49.0387	-85000		19.2	21660	21760	-100
19.21	17900	18584	-684	48.0271	-130000		20.21	22400	22500	-100	49.1956	-85000		19.21	21710	21800	-90
19.22	17000	17684	-684	48.0412	-130000		20.22	22400	22400	0	49.0813	-85000		19.22	21770	21840	-70
19.23	16200	16884	-684	48.0412	-130000		20.23	22300	22400	-100	49.1751	-85000		19.23	21830	21890	-60
19.24	15700	16312	-612	48.0412	-130000		20.24	22200	22300	-100	49.1158	-85000		19.24	21890	21940	-50
19.25	15300	15840	-540	48.0412	-130000		20.25	22300	22300	0	49.2111	-85000		19.25	21940	21980	-40
19.26	14900	15368	-468	48.0574	-130000		20.26	22300	22300	0	49.174	-85000		19.26	21980	22030	-50
19.27	14700	15096	-396	48.0574	-130000		20.27	22300	22300	0	49.2366	-85000		19.27	22030	22080	-50
19.28	14600	14888	-288	48.0574	-130000		20.28	22400	22300	100	49.2583	-85000		19.28	22080	22130	-50
19.29	14600	14780	-180	48.0574	-130000		20.29	22400	22300	100	49.1299	-85000		19.29	22120	22190	-70
19.3	14400	14544	-144	48.1184	-130000		20.3	22500	22400	100	49.1934	-85000		19.3	22170	22240	-70
19.31	14500	14536	-36	48.1184	-130000		20.31	22500	22500	0	49.3228	-85000		19.31	22210	22300	-90
19.32	14500	14500	0	48.1184	-130000		20.32	22600	22500	100	49.2063	-85000		19.32	22260	22350	-90
19.33	14300	14300	0	48.1184	-130000		20.33	22700	22600	100	49.3301	-85000		19.33	22300	22410	-110
19.34	14400	14328	72	48.1597	-130000		20.34	22800	22700	100	49.2248	-85000		19.34	22340	22470	-130
19.35	14200	14200	0	48.1597	-130000		20.35	22800	22800	0	49.2979	-85000		19.35	22370	22530	-160
19.36	14600	14420	180	48.1597	-130000		20.36	22800	22800	0	49.3165	-85000		19.36	22400	22590	-190
19.37	14400	14292	108	48.1597	-130000		20.37	22900	22900	0	49.1872	-85000		19.37	22420	22660	-240
19.38	14200	14164	36	48.2215	-130000		20.38	23000	23000	0	49.3816	-85000		19.38	22450	22720	-270
19.39	14500	14356	144	48.2215	-130000		20.39	23000	23000	0	49.2306	-85000		19.39	22470	22780	-310
19.4	14400	14292	108	48.2215	-130000		20.4	23100	23000	100	49.1971	-85000		19.4	22510	22850	-340
19.41	14700	14484	216	48.2215	-130000		20.41	23100	23100	0	49.2199	-85000		19.41	22560	22920	-360
19.42	14500	14392	108	48.2421	-130000		20.42	23200	23100	100	49.3191	-85000		19.42	22610	22980	-370
19.43	14700	14556	144	48.2421	-130000		20.43	23300	23100	200	49.242	-85000		19.43	22680	23050	-370
19.44	14700	14556	144	48.2421	-130000		20.44	23300	23200	100	49.3491	-85000		19.44	22750	23120	-370
19.45	14300	14336	-36	48.2421	-130000		20.45	23300	23200	100	49.446	-85000		19.45	22830	23190	-360
19.46	14500	14500	0	48.2529	-130000		20.46	23400	23300	100	49.3729	-85000		19.46	22920	23260	-340
19.47	14900	14792	108	48.2529	-130000		20.47	23600	23300	300	49.3408	-85000		19.47	23030	23330	-300
19.48	14900	14864	36	48.2529	-130000		20.48	23700	23400	300	49.498	-85000		19.48	23140	23400	-260
19.49	14800	14836	-36	48.2529	-130000		20.49	23800	23600	200	49.4547	-85000		19.49	23270	23470	-200
19.5	14800	14872	-72	48.2505	-130000		20.5	24000	23700	300	49.3342	-85000		19.5	23400	23540	-140
19.51	14600	14780	-180	48.2505	-130000		20.51	24200	23900	300	49.3461	-85000		19.51	23540	23610	-70
19.52	15000	15072	-72	48.2762	-130000		20.52	24400	24100	300	49.5178	-85000		19.52	23690	23680	10
19.53	14900	15008	-108	48.2762	-130000		20.53	24700	24400	300	49.3439	-85000		19.53	23830	23740	90
19.54	15200	15236	-36	48.2762	-130000		20.54	25000	24600	400	49.4893	-85000		19.54	23980	23810	170
19.55	15300	15300	0	48.2762	-130000		20.55	25300	25000	300	49.377	-85000		19.55	24120	23870	250
19.56	15300	15300	0	48.3173	-130000		20.56	25600	25300	300	49.479	-85000		19.56	24270	23940	330
19.57	15500	15428	72	48.3173	-130000		20.57	25900	25700	200	49.3698	-85000		19.57	24430	24000	430
19.58	15200	15236	-36	48.3173	-130000		20.58	26200	26000	200	49.544	-85000		19.58	24590	24050	540
19.59	15600	15492	108	48.3173	-130000		20.59	26500	26400	100	49.395	-85000		19.59	24770	24110	660
19.6	15400	15364	36	48.3173	-130000		20.6	26800	26800	0	49.4974	-85000		19.6	24930	24160	770
19.61	15500	15428	72	48.3173	-130000		20.61	27100	27200	-100	49.5991	-85000		19.61	25100	24210	890
19.62	15600	15492	108	48.3173	-130000		20.62	27300	27600	-300	49.5957	-85000		19.62	25260	24250	1010
19.63	15500	15428	72	48.3173	-130000		20.63	27600	27900	-300	49.4347	-85000		19.63	25420	24290	1130
19.64	15700	15592	108	48.3352	-130000		20.64	27800	28300	-500	49.4958	-85000		19.64	25570	24330	1240
19.65	15700	15628	72	48.3352	-130000		20.65	28100	28600	-500	49.5587	-85000		19.65	25710	24360	1350
19.66	16000	15856	144	48.374	-130000		20.66	28300	28800	-500	49.5297	-85000		19.66	25850	24390	1460
19.67	16000	15892	108	48.374	-130000		20.67	28500	29100	-600	49.5646	-85000		19.67	25990	24410	1580
19.68	16100	16028	72	48.374	-130000		20.68	28700	29200	-500	49.5193	-85000		19.68	26110	24430	1680
19.69	16300	16192	108	48.374	-130000		20.69	28800	29300	-500	49.6245	-85000		19.69	26210	24440	1770
19.7	16500	16428	72	48.39	-130000		20.7	29000	29400	-400	49.6162	-85000		19.7	26260	24450	1810
19.71	16800	16692	108	48.39	-130000		20.71	29200	29400	-200	49.6125	-85000		19.71	26270	24450	1820
19.72	16700	16700	0	48.4302	-130000		20.72	29200	29400	-200	49.7419	-85000		19.72	26220	24440	1780
19.73	17000	17000	0	48.4302	-130000		20.73	29300	29300	0	49.6555	-85000		19.73	26100	24430	1670
19.74	17000	17108	-108	48.4781	-130000		20.74	29400	29100	300	49.5804	-85000		19.74	25920	24410	1510
19.75	17300	17408	-108	48.4781	-130000		20.75	29400	28900	500	49.6449	-85000		19.75	25680	24390	1290
19.76	17500	17644	-144	48.4781	-130000		20.76	29300	28700	600	49.7092	-85000		19.76	25400	24360	1040
19.77	17900	18008	-108	48.4781	-130000		20.77	29100	28400	700	49.7158	-85000		19.77	25090	24330	760
19.78	18200	18308	-108	48.5106	-130000		20.78	29000	28100	900	49.6673	-85000		19.78	24750	24290	460
19.79	18300	18480	-180	48.6012	-130000		20.79	28800	27800	1000	49.6139	-85000		19.79	24400	24250	150
19.8	18600	18780	-180	48.6012	-130000		20.8	28400	27500	900	49.7168	-85000		19.8	24060	24200	-140
19.81	18900	19080	-180	48.6012	-130000		20.81	28100	27200	900	49.6523	-85000		19.81	23730	24150	-420
19.82	18900	19152	-252	48.6012	-130000		20.82	27700	26800	900	49.7561	-85000		19.82	23420	24090	-670
19.83	19000	19288	-288	48.6148	-130000		20.83	27300	26500	800	49.8207	-85000		19.83	23150	24030	-880
19.84	19700	19772	-72	48.6148	-130000		20.84	26800	26100	700	49.8202	-85000		19.84	22910	23970	-1060
19.85	19700	19808	-108	48.6148	-130000		20.85	26400	25800	600	49.7587	-85000		19.85	22720	23900	-1180
19.86	19900	19900	0	48.6148	-130000		20.86	25900	25500	400	49.9297	-85000		19.86	22560	23840	-1280
19.87	20000	19928	72	48.6217	-130000		20.87	25500	25200	300	49.7731	-85000		19.87	22440	23760	-1320
19.88	20400	20148	252	48.6217	-130000		20.88	25200	25000	200	49.8005	-85000		19.88	22340	23690	-1350
19.89	20000	19784	216	48.8723	-130000		20.89	24800	24800	0	49.9183	-85000		19.89	22260	23620	-1360
19.9	20100	19776	324	48.8723	-130000		20.9	24500	24600	-100	49.8224	-85000		19.9	22200	23540	-1340
19.91	19700	19376	324	48.8723	-130000		20.91	24300	24400	-100	49.7744	-85000		19.91	22150	23470	-1320
19.92	19300	19012	288	48.8723	-130000		20.92	24200	24300	-100	49.9229	-85000		19.92	22130	23390	-1260
19.93	19200	18804	396	48.9267	-130000		20.93	24000	24200	-200	49.888	-85000		19.93	22130	23320	-1190
19.94	18500	18212	288	48.9267	-130000		20.94	23900	24200	-300	49.7795	-85000		19.94	22140	23240	-1100
19.95	18000	17748	252	48.9267	-130000		20.95	23800	24100	-300	49.8675	-85000		19.95	22170	23170	-1000
19.96	17400	17256	144	48.9267	-130000		20.96	23800	24100	-300	49.8865	-85000		19.96	22210	23100	-890
19.97	17000	16856	144	48.924	-130000		20.97	23800	24200	-400	49.9106	-85000		19.97	22250	23020	-770
19.98	16100	16172	-72	48.924	-130000		20.98	23800	24200	-400	49.8507	-85000		19.98	22290	22950	-660
19.99	15800	15836	-36	48.924	-130000		20.99	23800	24300	-500	49.9673	-85000		19.99	22330	22880	-550
20	15300	15444	-144	48.924	-130000		21	23900	24400	-500	50.0069	-85000		20	22370	22810	-440
20.01	14800	15016	-216	48.9538	-130000		21.01	24000	24400	-400	49.8686	-85000		20.01	22390	22750	-360
20.02	14700	14880	-180	48.9538	-130000		21.02	24100	24500	-400	49.8101	-85000		20.02	22410	22680	-270
20.03	14600	14744	-144	48.9689	-130000		21.03	24300	24600	-300	49.8084	-85000		20.03	22420	22620	-200
20.04	14100	14352	-252	48.9689	-130000		21.04	24400	24700	-300	49.9861	-85000		20.04	22420	22560	-140
20.05	14000	14216	-216	48.9665	-130000		21.05	24600	24800	-200	49.8582	-85000		20.05	22420	22500	-80
20.06	14100	14244	-144	48.9665	-130000		21.06	24700	24900	-200	49.9553	-85000		20.06	22410	22450	-40
20.07	14200	14308	-108	48.9665	-130000		21.07	24800	25000	-200	49.8782	-85000		20.07	22400	22400	0
20.08	14000	14144	-144	48.9665	-130000		21.08	25000	25100	-100	49.9337	-85000		20.08	22400	22340	60
20.09	14300	14336	-36	49.0462	-130000		21.09	25100	25100	0	50.0557	-85000		20.09	22390	22300	90
20.1	14500	14464	36	49.0462	-130000		21.1	25200	25200	0	50.0455	-85000		20.1	22380	22250	130
20.11	14800	14692	108	49.0462	-130000		21.11	25300	25200	100	49.9803	-85000		20.11	22350	22210	140
20.12	14800	14728	72	49.0886	-130000		21.12	25500	25200	300	50.1129	-85000		20.12	22310	22160	150
20.13	15300	15084	216	49.0886	-130000		21.13	25600	25200	400	50.1063	-85000		20.13	22250	22120	130
20.14	15300	15156	144	49.0886	-130000		21.14	25700	25200	500	50.1056	-85000		20.14	22180	22090	90
20.15	15700	15448	252	49.0886	-130000		21.15	25800	25200	600	50.1088	-85000		20.15	22090	22050	40
20.16	16000	15748	252	49.1157	-130000		21.16	25800	25100	700	49.9873	-85000		20.16	22000	22020	-20
20.17	16200	15948	252	49.1157	-130000		21.17	25900	25100	800	50.1771	-85000		20.17	21910	21990	-80
20.18	16300	16156	144	49.1157	-130000		21.18	25800	25100	700	50.0564	-85000		20.18	21830	21960	-130
20.19	16800	16584	216	49.1157	-130000		21.19	25800	25000	800	50.0707	-85000		20.19	21740	21930	-190
20.2	17000	16856	144	49.1564	-130000		21.2	25800	25000	800	50.1269	-85000		20.2	21660	21910	-250
20.21	17400	17256	144	49.1564	-130000		21.21	25700	24900	800	50.086	-85000		20.21	21590	21890	-300
20.22	17500	17464	36	49.1564	-130000		21.22	25600	24900	700	50.0448	-85000		20.22	21530	21870	-340
20.23	17800	17800	0	49.1564	-130000		21.23	25500	24800	700	50.1887	-85000		20.23	21470	21850	-380
20.24	18200	18236	-36	49.1564	-130000		21.24	25300	24700	600	50.1275	-85000		20.24	21420	21840	-420
20.25	18100	18316	-216	49.1564	-130000		21.25	25200	24700	500	50.2568	-85000		20.25	21370	21820	-450
20.26	18600	18816	-216	49.1696	-130000		21.26	25000	24600	400	50.1843	-85000		20.26	21320	21810	-490
20.27	18900	19152	-252	49.1696	-130000		21.27	24800	24500	300	50.165	-85000		20.27	21290	21800	-510
20.28	19300	19552	-252	49.1917	-130000		21.28	24500	24400	100	50.1478	-85000		20.28	21260	21790	-530
20.29	19600	19852	-252	49.1917	-130000		21.29	24300	24300	0	50.2899	-85000		20.29	21220	21790	-570
20.3	20000	20252	-252	49.1917	-130000		21.3	24000	24200	-200	50.2278	-85000		20.3	21200	21780	-580
20.31	20200	20452	-252	49.1917	-130000		21.31	23600	24100	-500	50.1957	-85000		20.31	21190	21780	-590
20.32	20600	20780	-180	49.2238	-130000		21.32	23300	23900	-600	50.2648	-85000		20.32	21190	21780	-590
20.33	20900	20972	-72	49.2238	-130000		21.33	23000	23700	-700	50.1773	-85000		20.33	21200	21780	-580
20.34	20600	20780	-180	49.2323	-130000		21.34	22700	23500	-800	50.2656	-85000		20.34	21220	21780	-560
20.35	21000	21000	0	49.2323	-130000		21.35	22400	23300	-900	50.1856	-85000		20.35	21240	21780	-540
20.36	21300	21120	180	49.2323	-130000		21.36	22100	23000	-900	50.3057	-85000		20.36	21260	21790	-530
20.37	20900	20756	144	49.2323	-130000		21.37	21900	22700	-800	50.3934	-85000		20.37	21290	21790	-500
20.38	20600	20420	180	49.3134	-130000		21.38	21700	22400	-700	50.4025	-85000		20.38	21320	21800	-480
20.39	20600	20276	324	49.3134	-130000		21.39	21600	22100	-500	50.3292	-85000		20.39	21340	21810	-470
20.4	20000	19712	288	49.3134	-130000		21.4	21400	21800	-400	50.4085	-85000		20.4	21380	21820	-440
20.41	19800	19440	360	49.3134	-130000		21.41	21200	21500	-300	50.2339	-85000		20.41	21420	21830	-410
20.42	19200	18876	324	49.3134	-130000		21.42	21000	21100	-100	50.3027	-85000		20.42	21470	21840	-370
20.43	18600	18312	288	49.3134	-130000		21.43	20900	20800	100	50.269	-85000		20.43	21520	21850	-330
20.44	17800	17620	180	49.3134	-130000		21.44	20800	20500	300	50.2948	-85000		20.44	21580	21870	-290
20.45	17200	17092	108	49.3134	-130000		21.45	20700	20200	500	50.4217	-85000		20.45	21640	21880	-240
20.46	16500	16500	0	49.3337	-130000		21.46	20600	20000	600	50.342	-85000		20.46	21700	21890	-190
20.47	16100	16136	-36	49.3337	-130000		21.47	20500	19700	800	50.2906	-85000		20.47	21770	21910	-140
20.48	15500	15608	-108	49.3337	-130000		21.48	20500	19500	1000	50.3777	-85000		20.48	21830	21920	-90
20.49	15200	15344	-144	49.3337	-130000		21.49	20400	19300	1100	50.3794	-85000		20.49	21890	21930	-40
20.5	15000	15108	-108	49.324	-130000		21.5	20400	19200	1200	50.5231	-85000		20.5	21960	21950	10
20.51	15000	15036	-36	49.324	-130000		21.51	20500	19100	1400	50.4354	-85000		20.51	22040	21960	80
20.52	14700	14808	-108	49.3216	-130000		21.52	20500	19100	1400	50.468	-85000		20.52	22120	21980	140
20.53	15000	14964	36	49.3216	-130000		21.53	20500	19100	1400	50.5472	-85000		20.53	22210	21990	220
20.54	14600	14672	-72	49.3469	-130000		21.54	20500	19100	1400	50.4319	-85000		20.54	22310	22000	310
20.55	14900	14828	72	49.3469	-130000		21.55	20500	19200	1300	50.5668	-85000		20.55	22400	22010	390
20.56	14900	14828	72	49.3469	-130000		21.56	20600	19300	1300	50.5017	-85000		20.56	22480	22030	450
20.57	15200	15020	180	49.3469	-130000		21.57	20500	19400	1100	50.5002	-85000		20.57	22550	22040	510
20.58	15100	14992	108	49.3874	-130000		21.58	20500	19600	900	50.4726	-85000		20.58	22610	22050	560
20.59	15200	15092	108	49.3874	-130000		21.59	20500	19700	800	50.5223	-85000		20.59	22660	22060	600
20.6	15400	15256	144	49.3874	-130000		21.6	20500	19900	600	50.5357	-85000		20.6	22690	22070	620
20.61	15600	15420	180	49.3874	-130000		21.61	20400	20100	300	50.5156	-85000		20.61	22720	22070	650
20.62	15300	15300	0	49.4589	-130000		21.62	20400	20200	200	50.5097	-85000		20.62	22740	22080	660
20.63	15600	15564	36	49.4589	-130000		21.63	20300	20400	-100	50.519	-85000		20.63	22750	22080	670
20.64	15900	15864	36	49.4589	-130000		21.64	20300	20500	-200	50.5281	-85000		20.64	22750	22090	660
20.65	15900	15936	-36	49.4589	-130000		21.65	20200	20600	-400	50.5476	-85000		20.65	22730	22090	640
20.66	16100	16136	-36	49.4859	-130000		21.66	20200	20700	-500	50.593	-85000		20.66	22700	22090	610
20.67	16200	16308	-108	49.4859	-130000		21.67	20200	20800	-600	50.5988	-85000		20.67	22670	22090	580
20.68	16300	16444	-144	49.4859	-130000		21.68	20200	20800	-600	50.5763	-85000		20.68	22630	22090	540
20.69	16400	16580	-180	49.4859	-130000		21.69	20200	20800	-600	50.5654	-85000		20.69	22600	22080	520
20.7	16500	16680	-180	49.4859	-130000		21.7	20100	20800	-700	50.5492	-85000		20.7	22580	22080	500
20.71	16800	16908	-108	49.4859	-130000		21.71	20100	20800	-700	50.6464	-85000		20.71	22560	22070	490
20.72	16900	16972	-72	49.5037	-130000		21.72	20000	20700	-700	50.7198	-85000		20.72	22540	22060	480
20.73	16900	16972	-72	49.5037	-130000		21.73	20000	20600	-600	50.6141	-85000		20.73	22520	22050	470
20.74	17000	17000	0	49.5008	-130000		21.74	19900	20500	-600	50.6481	-85000		20.74	22510	22040	470
20.75	17000	16964	36	49.5008	-130000		21.75	19800	20300	-500	50.6323	-85000		20.75	22490	22020	470
20.76	17000	16892	108	49.5008	-130000		21.76	19800	20200	-400	50.6269	-85000		20.76	22470	22010	460
20.77	16700	16628	72	49.5008	-130000		21.77	19800	20000	-200	50.6443	-85000		20.77	22460	21990	470
20.78	16800	16584	216	49.586	-130000		21.78	19700	19900	-200	50.7847	-85000		20.78	22440	21970	470
20.79	16600	16384	216	49.586	-130000		21.79	19700	19700	0	50.6607	-85000		20.79	22410	21950	460
20.8	16100	15956	144	49.6196	-130000		21.8	19700	19600	100	50.5944	-85000		20.8	22370	21930	440
20.81	15900	15720	180	49.6196	-130000		21.81	19700	19500	200	50.7428	-85000		20.81	22320	21910	410
20.82	15700	15520	180	49.6328	-130000		21.82	19700	19400	300	50.6919	-85000		20.82	22250	21880	370
20.83	15200	15092	108	49.6328	-130000		21.83	19600	19200	400	50.6831	-85000		20.83	22170	21860	310
20.84	14700	14700	0	49.6328	-130000		21.84	19600	19200	400	50.6852	-85000		20.84	22070	21830	240
20.85	14500	14464	36	49.6328	-130000		21.85	19600	19100	500	50.6965	-85000		20.85	21970	21800	170
20.86	14000	14072	-72	49.6623	-130000		21.86	19500	19000	500	50.6651	-85000		20.86	21870	21770	100
20.87	14100	14100	0	49.6623	-130000		21.87	19500	19000	500	50.6699	-85000		20.87	21760	21740	20
20.88	13700	13772	-72	49.6623	-130000		21.88	19400	19000	400	50.631	-85000		20.88	21660	21710	-50
20.89	13500	13608	-108	49.6623	-130000		21.89	19300	19000	300	50.6711	-85000		20.89	21550	21680	-130
20.9	13600	13636	-36	49.7	-130000		21.9	19300	19000	300	50.7471	-85000		20.9	21450	21650	-200
20.91	13400	13472	-72	49.7	-130000		21.91	19300	19000	300				20.91	21360	21620	-260
20.92	13200	13308	-108	49.7	-130000		21.92	19200	19000	200				20.92	21270	21590	-320
20.93	13600	13564	36	49.7	-130000		21.93	19200	19100	100				20.93	21200	21560	-360
20.94	13500	13500	0	49.7537	-130000		21.94	19300	19100	200				20.94	21130	21530	-400
20.95	13600	13528	72	49.7537	-130000		21.95	19200	19100	100				20.95	21070	21500	-430
20.96	13500	13500	0	49.7621	-130000		21.96	19200	19200	0				20.96	21010	21470	-460
20.97	13500	13500	0	49.7621	-130000		21.97	19200	19200	0				20.97	20960	21440	-480
20.98	13400	13436	-36	49.7621	-130000		21.98	19200	19200	0				20.98	20910	21410	-500
20.99	13800	13728	72	49.7621	-130000		21.99	19200	19200	0				20.99	20860	21380	-520
21	13700	13664	36	49.8114	-130000		22	19100	19300	-200				21	20830	21360	-530
21.01	13800	13764	36	49.8114	-130000		22.01	19100	19300	-200				21.01	20800	21330	-530
21.02	13700	13736	-36	49.8114	-130000		22.02	19100	19300	-200				21.02	20770	21300	-530
21.03	14100	14028	72	49.8114	-130000		22.03	19100	19300	-200				21.03	20760	21280	-520
21.04	14200	14128	72	49.8225	-130000		22.04	19100	19300	-200				21.04	20750	21250	-500
21.05	14200	14164	36	49.8225	-130000		22.05	19100	19200	-100				21.05	20740	21230	-490
21.06	14400	14328	72	49.8627	-130000		22.06	19100	19200	-100				21.06	20740	21200	-460
21.07	14300	14300	0	49.8627	-130000		22.07	19000	19200	-200				21.07	20730	21180	-450
21.08	14400	14400	0	49.8627	-130000		22.08	19000	19100	-100				21.08	20710	21160	-450
21.09	14600	14600	0	49.8627	-130000		22.09	18900	19100	-200				21.09	20690	21140	-450
21.1	14600	14636	-36	49.8508	-130000		22.1	18900	19000	-100				21.1	20660	21120	-460
21.11	14800	14800	0	49.8508	-130000		22.11	18900	19000	-100				21.11	20640	21100	-460
21.12	15000	14964	36	49.8758	-130000		22.12	18900	18900	0				21.12	20620	21080	-460
21.13	15000	15036	-36	49.8758	-130000		22.13	18800	18800	0				21.13	20610	21060	-450
21.14	15200	15200	0	49.8758	-130000		22.14	18800	18800	0				21.14	20610	21040	-430
21.15	15300	15300	0	49.8758	-130000		22.15	18800	18800	0				21.15	20610	21030	-420
21.16	15300	15372	-72	49.9844	-130000		22.16	18900	18700	200				21.16	20620	21010	-390
21.17	15400	15472	-72	49.9844	-130000		22.17	19000	18700	300				21.17	20620	21000	-380
21.18	15500	15572	-72	49.9844	-130000		22.18	19000	18700	300				21.18	20610	20980	-370
21.19	15400	15544	-144	49.9844	-130000		22.19	18900	18600	300				21.19	20600	20970	-370
21.2	15400	15580	-180	50.0315	-130000		22.2	19000	18600	400				21.2	20580	20960	-380
21.21	15800	15872	-72	50.0315	-130000		22.21	19000	18600	400				21.21	20560	20950	-390
21.22	16100	16100	0	50.0315	-130000		22.22	19000	18700	300				21.22	20550	20940	-390
21.23	16300	16264	36	50.0315	-130000		22.23	18900	18700	200				21.23	20550	20930	-380
21.24	16400	16364	36	50.0315	-130000		22.24	18900	18700	200				21.24	20550	20920	-370
21.25	16700	16556	144	50.0315	-130000		22.25	19000	18700	300				21.25	20550	20910	-360
21.26	16700	16556	144	50.0286	-130000		22.26	18900	18800	100				21.26	20560	20900	-340
21.27	16900	16720	180	50.0286	-130000		22.27	19000	18800	200				21.27	20560	20900	-340
21.28	16900	16720	180	50.0286	-130000		22.28	19000	18900	100				21.28	20570	20890	-320
21.29	17200	16948	252	50.0286	-130000		22.29	19000	19000	0				21.29	20570	20880	-310
21.3	17300	17048	252	50.0262	-130000		22.3	19000	19000	0				21.3	20570	20880	-310
21.31	17200	17020	180	50.0262	-130000		22.31	19100	19100	0				21.31	20580	20880	-300
21.32	17100	16992	108	50.0262	-130000		22.32	19100	19100	0				21.32	20600	20870	-270
21.33	16900	16936	-36	50.0262	-130000		22.33	19100	19200	-100				21.33	20620	20870	-250
21.34	16800	16908	-108	50.073	-130000		22.34	19200	19200	0				21.34	20640	20870	-230
21.35	17000	17108	-108	50.073	-130000		22.35	19200	19300	-100				21.35	20670	20870	-200
21.36	17000	17144	-144	50.1087	-130000		22.36	19200	19300	-100				21.36	20690	20870	-180
21.37	17100	17280	-180	50.1087	-130000		22.37	19200	19300	-100				21.37	20710	20870	-160
21.38	17300	17444	-144	50.1087	-130000		22.38	19300	19400	-100				21.38	20720	20870	-150
21.39	17300	17516	-216	50.1087	-130000		22.39	19300	19400	-100				21.39	20720	20870	-150
21.4	17300	17516	-216	50.1087	-130000		22.4	19300	19400	-100				21.4	20730	20870	-140
21.41	17700	17808	-108	50.1087	-130000		22.41	19300	19400	-100				21.41	20740	20870	-130
21.42	17700	17772	-72	50.1087	-130000		22.42	19200	19400	-200				21.42	20750	20870	-120
21.43	17600	17708	-108	50.1087	-130000		22.43	19200	19400	-200				21.43	20780	20870	-90
21.44	17800	17764	36	50.1465	-130000		22.44	19300	19300	0				21.44	20810	20870	-60
21.45	17900	17756	144	50.1465	-130000		22.45	19300	19300	0				21.45	20850	20880	-30
21.46	17700	17556	144	50.1465	-130000		22.46	19300	19300	0				21.46	20890	20880	10
21.47	17500	17320	180	50.1465	-130000		22.47	19300	19300	0				21.47	20930	20880	50
21.48	17200	17020	180	50.1595	-130000		22.48	19300	19200	100				21.48	20970	20890	80
21.49	17000	16784	216	50.1595	-130000		22.49	19300	19200	100				21.49	21000	20890	110
21.5	16700	16448	252	50.1888	-130000		22.5	19400	19200	200				21.5	21030	20890	140
21.51	16200	16020	180	50.1888	-130000		22.51	19400	19200	200				21.51	21060	20890	170
21.52	15800	15620	180	50.1888	-130000		22.52	19400	19200	200				21.52	21070	20900	170
21.53	15300	15192	108	50.1888	-130000		22.53	19500	19200	300				21.53	21090	20900	190
21.54	14700	14700	0	50.2065	-130000		22.54	19400	19200	200				21.54	21100	20900	200
21.55	14400	14400	0	50.2065	-130000		22.55	19500	19200	300				21.55	21120	20910	210
21.56	14100	14100	0	50.2065	-130000		22.56	19400	19200	200				21.56	21120	20910	210
21.57	13700	13772	-72	50.2065	-130000		22.57	19400	19200	200				21.57	21120	20910	210
21.58	13400	13508	-108	50.2479	-130000		22.58	19400	19200	200				21.58	21110	20910	200
21.59	13400	13436	-36	50.2479	-130000		22.59	19400	19200	200				21.59	21110	20910	200
21.6	13300	13336	-36	50.2479	-130000		22.6	19400	19300	100				21.6	21110	20910	200
21.61	12900	13044	-144	50.2479	-130000		22.61	19400	19300	100				21.61	21110	20910	200
21.62	13100	13136	-36	50.2479	-130000		22.62	19400	19300	100				21.62	21100	20910	190
21.63	12900	13008	-108	50.2479	-130000		22.63	19400	19300	100				21.63	21110	20910	200
21.64	13000	13036	-36	50.2662	-130000		22.64	19400	19400	0				21.64	21110	20910	200
21.65	13000	13036	-36	50.2662	-130000		22.65	19400	19400	0				21.65	21110	20910	200
21.66	12900	13008	-108	50.2879	-130000		22.66	19400	19400	0				21.66	21090	20910	180
21.67	13000	13072	-72	50.2879	-130000		22.67	19400	19400	0				21.67	21070	20900	170
21.68	13000	13108	-108	50.2879	-130000		22.68	19400	19400	0				21.68	21040	20900	140
21.69	13200	13236	-36	50.2879	-130000		22.69	19400	19300	100				21.69	21010	20900	110
21.7	13100	13208	-108	50.3478	-130000		22.7	19300	19300	0				21.7	20980	20890	90
21.71	13300	13372	-72	50.3478	-130000		22.71	19200	19300	-100				21.71	20950	20890	60
21.72	13600	13636	-36	50.3478	-130000		22.72	19200	19200	0				21.72	20930	20880	50
21.73	13800	13800	0	50.3478	-130000		22.73	19100	19200	-100				21.73	20920	20880	40
21.74	14000	14000	0	50.3677	-130000		22.74	19000	19100	-100				21.74	20910	20870	40
21.75	14000	14036	-36	50.3677	-130000		22.75	18900	19100	-200				21.75	20900	20860	40
21.76	14200	14236	-36	50.3677	-130000		22.76	18900	19000	-100				21.76	20890	20860	30
21.77	14600	14528	72	50.3677	-130000		22.77	18800	18900	-100				21.77	20870	20850	20
21.78	14700	14664	36	50.4579	-130000		22.78	18700	18900	-200				21.78	20850	20840	10
21.79	14700	14736	-36	50.4579	-130000		22.79	18700	18800	-100				21.79	20830	20840	-10
21.8	15100	15028	72	50.4579	-130000		22.8	18700	18700	0				21.8	20810	20830	-20
21.81	15500	15356	144	50.4579	-130000		22.81	18700	18700	0				21.81	20800	20820	-20
21.82	15600	15456	144	50.511	-130000		22.82	18700	18600	100				21.82	20790	20810	-20
21.83	15500	15464	36	50.511	-130000		22.83	18700	18600	100				21.83	20790	20800	-10
21.84	15600	15564	36	50.511	-130000		22.84	18600	18500	100				21.84	20780	20790	-10
21.85	15700	15700	0	50.511	-130000		22.85	18600	18500	100				21.85	20770	20790	-20
21.86	15900	15864	36	50.511	-130000		22.86	18600	18400	200				21.86	20760	20780	-20
21.87	16200	16128	72	50.511	-130000		22.87	18600	18400	200				21.87	20760	20770	-10
21.88	16100	16136	-36	50.511	-130000		22.88	18600	18300	300				21.88	20760	20760	0
21.89	16400	16400	0	50.511	-130000		22.89	18600	18300	300				21.89	20770	20750	20
21.9	16400	16436	-36	50.55	-130000		22.9	18600	18300	300				21.9	20780	20740	40
21.91	16400	16508	-108	50.55	-130000		22.91	18500	18300	200				21.91	20800	20730	70
21.92	16500	16644	-144	50.6278	-130000		22.92	18400	18300	100				21.92	20800	20720	80
21.93	16800	16908	-108	50.6278	-130000		22.93	18400	18200	200				21.93	20800	20710	90
21.94	16800	16944	-144	50.6362	-130000		22.94	18400	18200	200				21.94	20780	20700	80
21.95	17000	17108	-108	50.6362	-130000		22.95	18300	18200	100				21.95	20760	20690	70
21.96	17300	17336	-36	50.6822	-130000		22.96	18200	18200	0				21.96	20720	20680	40
21.97	17200	17272	-72	50.6822	-130000		22.97	18200	18200	0				21.97	20690	20680	10
[truncated: 2,803 more rows]
