# Supplementary material for: Single-crystal 2D covalent organic frameworks for high-capacity methane storage
Source: Nat Commun. 2026 Feb 14;17:2740. doi: 10.1038/s41467-026-69614-7 (PMC13013593; doi:10.1038/s41467-026-69614-7)
Supplement: Supplementary file 4 — Source Data Fig. 4 [file 41467_2026_69614_MOESM4_ESM.xlsx]

## Sheet: Sheet1
Fig.4a							Fig.4b						Fig.4c						Fig.4d
P/P0	N2 uptake (cm3 g-1)	P/P0	N2 uptake (cm3 g-1)				Simulated		Experimental				Materials	Volumetric working capacity (cm3STP cm–3)	Gravimetric working capacity (mg g–1)				Materials	BET surface area (m2 g–1)	Total gravimetric capacity (cm3 g–1)
7.66943E-5	32.3301	0.99508	970.503				Pressure (bar)	CH4 Uptake (cm3 g-1)	Pressure (bar)	CH4 Uptake (cm3 g-1)			COF-1	42	58				COF-1	750	84
1.42063E-4	59.9853	0.98482	959.624				0.001	0.01321	0.44577	4.18944			COF-5	158	128				COF-5	2050	235.2
3.10805E-4	96.2156	0.97349	948.879				0.5	6.79413	0.98433	9.35573			COF-6	53	81				COF-6	750	113.4
5.97639E-4	133.037	0.96022	941.797				1	13.4442	2.98545	27.4216			COF-8	126	125				COF-8	1350	204.4
0.001	169.101	0.95318	939.041				2	25.2894	5.00914	44.8577			COF-10	180	121				COF-10	1760	271.6
0.0015	203.833	0.89961	929.968				5	58.8514	9.96947	85.0571			GZU-1	213	156				GZU-1	2522	343
0.00214	237.058	0.85561	924.85				10	103.098	14.7937	116.244			GZU-2	198	143				GZU-2	2272	318
0.00298	267.566	0.79866	920.254				20	166.725	19.6413	148.245			GZU-3	185	139				GZU-3	2181	301
0.00408	295.551	0.75131	916.419				30	212.233	24.5772	178.754
0.0055	319.488	0.69962	912.218				40	247.726	29.6806	205.608
0.00775	346.074	0.64886	908.025				50	274.633	34.6491	230.322
0.00986	363.588	0.6001	903.846				60	297.779	39.7525	254.074
0.01487	393.537	0.5489	899.183				70	315.649	44.5628	272.805
0.01931	413.436	0.49851	894.341				80	331.449	49.4336	293.539
0.02681	441.224	0.4488	889.106				90	346.284	54.6579	306.297
0.02894	448.371	0.39888	883.3				100	357.972	59.5846	326.279
0.03771	477.181	0.34914	876.83						64.232	342.771
0.03987	484.256	0.29937	869.366						69.261	356.631
0.0482	512.513	0.24963	860.503						79.1701	375.726
0.05506	538.321	0.2001	849.345						88.5441	398.32
0.05962	558.682	0.15074	834.098						98.4811	418.166
0.0641	585.703	0.10545	811.148
0.06702	613.942	0.09956	806.492
0.0688	639.02	0.08961	796.859
0.07009	664.992	0.08118	784.244
0.07131	690.834	0.0744	759.24
0.07265	716.311	0.07187	733.934
0.07432	741.546	0.07057	708.342
0.07803	771.11	0.06955	682.345
0.08836	794.34	0.0685	656.389
0.0998	805.816	0.06708	627.097
0.12216	820.556	0.06507	599.257
0.15584	835.121	0.06196	573.864
0.18449	844.243	0.05687	547.56
0.2111	851.239	0.05078	522.52
0.23177	855.922	0.0439	498.087
0.25462	860.577	0.0407	487.126
0.2776	864.808	0.03368	463.887
0.30228	868.898	0.03039	453.178
0.35008	875.938	0.0232	428.176
0.40207	882.608	0.01996	415.832
0.45118	888.144	0.01453	391.574
0.50234	893.373	0.01062	368.515
0.55222	898.036	0.01017	365.228
0.6017	902.388	--	--
0.65261	906.62	--	--
0.70253	910.635	--	--
0.75292	914.63	--	--
0.80271	918.667	--	--
0.85346	922.965	--	--
0.90297	927.855	--	--
0.95209	935.265	--	--
0.96264	938.337	--	--
0.97186	941.826	--	--
0.98121	947.243	--	--
0.98959	956.507	--	--
0.99508	970.503	--	--
	--	--	--
--	--	--	--
--	--	--	--
--	--	--	--
--	--
--	--
--	--
--	--
--	--
--	--
--	--
--	--
--	--
--	--
--	--
--	--
--	--
--	--
--	--
--	--
--	--
--	--
--	--
--	--
--	--
--	--
--	--
--	--
--	--
--	--
--	--
--	--
--	--
--	--
--	--
--	--
--	--
--	--
--	--
--	--
--	--
--	--
--	--
--	--
--	--
--	--
--	--
